# Supplementary material for: High-Fat Diet Alters the Retinal Pigment Epithelium and Choroidal Transcriptome in the Absence of Gut Microbiota
Source: Cells. 2022 Jun 30;11(13):2076. doi: 10.3390/cells11132076 (PMC9266037; doi:10.3390/cells11132076)
Supplement: Supplementary file 1 [file cells-11-02076-s001.zip › Supplementary Table S1.xlsx]

## Sheet: Differentially Expressed Genes
	logFC	AveExpr	t	P.Value	P.Value (Standard Form)	adj.P.Val	B	comparison	Gene symbol
AA387883	2.84669	-3.24234	3.99359	0.00115758	1.158 x 10⁻³	0.0397971	-1.0145	GF_ND - GF_HFD	AA387883
Aanat	-2.1088	2.57541	-4.0969	0.000937651	9.377 x 10⁻⁴	0.0361541	-0.516199	GF_ND - GF_HFD	Aanat
Abcb11	4.48897	-1.92342	4.69966	0.000279015	2.790 x 10⁻⁴	0.0214755	0.141536	GF_ND - GF_HFD	Abcb11
Abcb1a	-2.28178	4.35239	-3.73599	0.00196259	1.963 x 10⁻³	0.0485922	-1.30328	GF_ND - GF_HFD	Abcb1a
Abcc3	-2.29876	0.667153	-3.80249	0.00171207	1.712 x 10⁻³	0.0462485	-1.07504	GF_ND - GF_HFD	Abcc3
Abcg3	-3.70994	-0.739342	-4.58679	0.000349189	3.492 x 10⁻⁴	0.0239731	0.0348287	GF_ND - GF_HFD	Abcg3
Abhd2	-2.57748	8.38988	-6.16074	1.75915e-05	1.759 x 10⁻⁵	0.00631867	3.12592	GF_ND - GF_HFD	Abhd2
AC124502.1	4.30261	-3.88446	4.71225	0.000272142	2.721 x 10⁻⁴	0.0212769	-0.0512305	GF_ND - GF_HFD	AC124502.1
Acacb	-2.43821	4.93711	-3.85938	0.00152349	1.523 x 10⁻³	0.0447903	-1.11745	GF_ND - GF_HFD	Acacb
Acads	-1.64207	4.93719	-4.0058	0.00112905	1.129 x 10⁻³	0.0396111	-0.874245	GF_ND - GF_HFD	Acads
Acat3	-1.79724	0.322132	-3.79397	0.00174225	1.742 x 10⁻³	0.0464213	-1.0783	GF_ND - GF_HFD	Acat3
Ace2	-2.24112	2.81088	-4.19333	0.000770737	7.707 x 10⁻⁴	0.0327152	-0.335547	GF_ND - GF_HFD	Ace2
Ackr3	-2.0707	5.33218	-6.08308	2.02307e-05	2.023 x 10⁻⁵	0.00706192	3.04137	GF_ND - GF_HFD	Ackr3
Acot1	-2.01566	3.13137	-5.78542	3.48347e-05	3.483 x 10⁻⁵	0.0081034	2.52112	GF_ND - GF_HFD	Acot1
Acss1	-2.3922	3.26322	-4.58298	0.000351855	3.519 x 10⁻⁴	0.0240087	0.381592	GF_ND - GF_HFD	Acss1
Adam7	-3.02263	2.69726	-6.0018	2.34386e-05	2.344 x 10⁻⁵	0.00754418	2.81348	GF_ND - GF_HFD	Adam7
Adamts1	-2.06541	5.86885	-5.80931	3.33333e-05	3.333 x 10⁻⁵	0.00802071	2.53828	GF_ND - GF_HFD	Adamts1
Adamts15	-2.51763	2.78636	-4.79279	0.000232101	2.321 x 10⁻⁴	0.0193683	0.763353	GF_ND - GF_HFD	Adamts15
Adamts9	-1.9714	3.28453	-3.73248	0.00197681	1.977 x 10⁻³	0.0486212	-1.23244	GF_ND - GF_HFD	Adamts9
Adgra3	-1.59374	5.4866	-4.03425	0.00106536	1.065 x 10⁻³	0.0383652	-0.86099	GF_ND - GF_HFD	Adgra3
Adgrd2-ps	-3.99564	-1.58317	-4.14586	0.000848742	8.487 x 10⁻⁴	0.0340376	-0.642559	GF_ND - GF_HFD	Adgrd2-ps
Adgrf5	-2.21666	5.38853	-3.85483	0.00153777	1.538 x 10⁻³	0.0448466	-1.18817	GF_ND - GF_HFD	Adgrf5
Adgrg6	-2.16595	3.28148	-4.45431	0.000455147	4.551 x 10⁻⁴	0.0265425	0.141071	GF_ND - GF_HFD	Adgrg6
Adhfe1	-1.83811	3.95786	-4.12228	0.000890431	8.904 x 10⁻⁴	0.0350262	-0.542176	GF_ND - GF_HFD	Adhfe1
Adora2b	-1.80831	4.48358	-5.36057	7.72405e-05	7.724 x 10⁻⁵	0.0113948	1.76508	GF_ND - GF_HFD	Adora2b
Agl	-1.52648	6.25441	-3.95401	0.00125513	1.255 x 10⁻³	0.0406094	-1.07271	GF_ND - GF_HFD	Agl
Agtr1a	-3.4542	0.861795	-4.48979	0.000423887	4.239 x 10⁻⁴	0.0261033	0.092085	GF_ND - GF_HFD	Agtr1a
AI467606	-2.0165	1.8621	-4.17232	0.000804332	8.043 x 10⁻⁴	0.0333354	-0.366788	GF_ND - GF_HFD	AI467606
Ak5	-1.66779	2.94968	-4.2996	0.00062152	6.215 x 10⁻⁴	0.0300268	-0.145059	GF_ND - GF_HFD	Ak5
Akr1c14	-2.012	2.06738	-3.9395	0.00129293	1.293 x 10⁻³	0.0411875	-0.791361	GF_ND - GF_HFD	Akr1c14
Alas2	-2.29852	2.19987	-4.42161	0.000486039	4.860 x 10⁻⁴	0.027009	0.0897965	GF_ND - GF_HFD	Alas2
Aldh1a2	-2.5079	3.9689	-4.58497	0.000350459	3.505 x 10⁻⁴	0.0239938	0.365264	GF_ND - GF_HFD	Aldh1a2
Aldh2	-1.5609	7.88889	-4.99497	0.000156163	1.562 x 10⁻⁴	0.0167807	0.956542	GF_ND - GF_HFD	Aldh2
Aldh8a1	3.43994	-3.22828	4.28903	0.000634937	6.349 x 10⁻⁴	0.0301434	-0.607268	GF_ND - GF_HFD	Aldh8a1
Alkal2	-5.10713	-0.256943	-4.23709	0.000705307	7.053 x 10⁻⁴	0.031076	-0.493529	GF_ND - GF_HFD	Alkal2
Angpt1	-3.64327	4.73623	-4.81661	0.000221457	2.215 x 10⁻⁴	0.0187966	0.799548	GF_ND - GF_HFD	Angpt1
Angpt2	-1.92427	2.95031	-4.90622	0.000185726	1.857 x 10⁻⁴	0.0172825	0.974322	GF_ND - GF_HFD	Angpt2
Angptl2	-2.59944	5.92196	-5.93585	2.64291e-05	2.643 x 10⁻⁵	0.00760336	2.77069	GF_ND - GF_HFD	Angptl2
Ankrd44	-1.68253	6.30055	-3.80435	0.00170554	1.706 x 10⁻³	0.0462485	-1.3677	GF_ND - GF_HFD	Ankrd44
Ano1	-2.6286	3.82376	-4.25991	0.000673458	6.735 x 10⁻⁴	0.0308521	-0.23389	GF_ND - GF_HFD	Ano1
Ano6	-1.91553	5.48651	-3.96837	0.00121879	1.219 x 10⁻³	0.040167	-0.977041	GF_ND - GF_HFD	Ano6
Anp32-ps	2.31187	-3.67296	4.48167	0.000430841	4.308 x 10⁻⁴	0.0261799	-0.361044	GF_ND - GF_HFD	Anp32-ps
Anxa5	-1.55785	7.54871	-4.42796	0.000479868	4.799 x 10⁻⁴	0.0270069	-0.154356	GF_ND - GF_HFD	Anxa5
Aox3	-3.01859	3.73082	-4.04379	0.00104482	1.045 x 10⁻³	0.0380089	-0.637605	GF_ND - GF_HFD	Aox3
Aph1c	-2.13087	4.57624	-4.81234	0.000223328	2.233 x 10⁻⁴	0.0188669	0.757017	GF_ND - GF_HFD	Aph1c
Apoe	-1.50739	11.0429	-6.40896	1.13161e-05	1.132 x 10⁻⁵	0.00550548	3.57725	GF_ND - GF_HFD	Apoe
Apol10b	-2.48356	0.876607	-4.31213	0.000605988	6.060 x 10⁻⁴	0.0296814	-0.163799	GF_ND - GF_HFD	Apol10b
Apol7c	-4.10259	-3.63209	-4.37589	0.000532865	5.329 x 10⁻⁴	0.028099	-0.58065	GF_ND - GF_HFD	Apol7c
Apold1	-1.92429	4.08716	-6.47022	1.01619e-05	1.016 x 10⁻⁵	0.00550548	3.69934	GF_ND - GF_HFD	Apold1
Arhgap30	-2.15883	2.33609	-3.82686	0.00162855	1.629 x 10⁻³	0.0456066	-0.999686	GF_ND - GF_HFD	Arhgap30
Arhgef3	-1.85564	6.24909	-3.84182	0.00157935	1.579 x 10⁻³	0.0450432	-1.29629	GF_ND - GF_HFD	Arhgef3
Art3	-3.04464	5.20305	-4.47229	0.000439017	4.390 x 10⁻⁴	0.0263452	0.08914	GF_ND - GF_HFD	Art3
Asah2	-1.75836	4.34843	-4.96981	0.000164016	1.640 x 10⁻⁴	0.0169849	1.04826	GF_ND - GF_HFD	Asah2
Asb12	-3.38541	1.24699	-3.75971	0.00186924	1.869 x 10⁻³	0.0476796	-1.12299	GF_ND - GF_HFD	Asb12
Aspa	-2.53919	2.98286	-4.87154	0.000198792	1.988 x 10⁻⁴	0.0177865	0.904959	GF_ND - GF_HFD	Aspa
Aspdh	2.74233	-1.82205	3.83018	0.0016175	1.618 x 10⁻³	0.0455595	-1.13437	GF_ND - GF_HFD	Aspdh
Atp2a1	-3.1691	9.92624	-4.27923	0.000647648	6.476 x 10⁻⁴	0.0303083	-0.438499	GF_ND - GF_HFD	Atp2a1
Atp6v0d2	-3.03454	1.84086	-4.04666	0.00103874	1.039 x 10⁻³	0.0380089	-0.608797	GF_ND - GF_HFD	Atp6v0d2
Atp8b1	-2.82238	3.53408	-3.80237	0.00171247	1.712 x 10⁻³	0.0462485	-1.10258	GF_ND - GF_HFD	Atp8b1
Axl	-1.64985	6.34238	-4.02046	0.00109576	1.096 x 10⁻³	0.0390754	-0.935811	GF_ND - GF_HFD	Axl
Azgp1	-2.46275	0.935975	-4.31737	0.000599608	5.996 x 10⁻⁴	0.0294855	-0.151474	GF_ND - GF_HFD	Azgp1
B2m	-1.92507	8.29018	-6.28935	1.39819e-05	1.398 x 10⁻⁵	0.0055656	3.35163	GF_ND - GF_HFD	B2m
B3glct	-1.5056	5.3055	-4.4531	0.000456252	4.563 x 10⁻⁴	0.0265425	-0.0189775	GF_ND - GF_HFD	B3glct
B3gnt2	-1.82862	0.528413	-4.07203	0.000986366	9.864 x 10⁻⁴	0.0372654	-0.582406	GF_ND - GF_HFD	B3gnt2
Bace2	-2.09041	6.35855	-4.24576	0.00069303	6.930 x 10⁻⁴	0.0309407	-0.477826	GF_ND - GF_HFD	Bace2
Baiap2l2	-1.70739	3.67751	-3.87311	0.0014812	1.481 x 10⁻³	0.0442478	-1.02353	GF_ND - GF_HFD	Baiap2l2
Bambi	-1.5395	4.01773	-3.8906	0.00142907	1.429 x 10⁻³	0.0433515	-0.998531	GF_ND - GF_HFD	Bambi
Bank1	-3.23144	-1.49325	-3.98593	0.00117583	1.176 x 10⁻³	0.0400252	-0.931387	GF_ND - GF_HFD	Bank1
BC023105	-4.07906	-0.441369	-4.25262	0.000683474	6.835 x 10⁻⁴	0.0308671	-0.43763	GF_ND - GF_HFD	BC023105
BC035044	-2.96023	-1.82502	-3.88244	0.00145315	1.453 x 10⁻³	0.0438671	-1.08725	GF_ND - GF_HFD	BC035044
Bdh2	-1.58511	5.45856	-4.41408	0.000493445	4.934 x 10⁻⁴	0.0272981	-0.116439	GF_ND - GF_HFD	Bdh2
Bmp2	-2.22752	4.72051	-6.02918	2.23024e-05	2.230 x 10⁻⁵	0.0073699	2.96342	GF_ND - GF_HFD	Bmp2
Bmp6	-2.3966	4.63534	-5.92719	2.68504e-05	2.685 x 10⁻⁵	0.00760336	2.78632	GF_ND - GF_HFD	Bmp6
Brca1	-1.56195	4.34033	-3.78648	0.00176926	1.769 x 10⁻³	0.0467476	-1.22203	GF_ND - GF_HFD	Brca1
Btbd17	3.60779	-1.53798	4.09757	0.000936368	9.364 x 10⁻⁴	0.0361541	-0.692134	GF_ND - GF_HFD	Btbd17
C1qb	-1.94837	5.24622	-3.7557	0.00188472	1.885 x 10⁻³	0.0478106	-1.35848	GF_ND - GF_HFD	C1qb
C2	-1.81121	4.02912	-4.9564	0.000168366	1.684 x 10⁻⁴	0.0171016	1.04258	GF_ND - GF_HFD	C2
C4b	-1.72213	6.26303	-3.78727	0.0017664	1.766 x 10⁻³	0.0467476	-1.40096	GF_ND - GF_HFD	C4b
Cabcoco1	-2.60069	2.0599	-5.63285	4.62385e-05	4.624 x 10⁻⁵	0.00902203	2.14896	GF_ND - GF_HFD	Cabcoco1
Calcrl	-2.03172	4.69877	-3.91464	0.0013604	1.360 x 10⁻³	0.0422862	-0.999601	GF_ND - GF_HFD	Calcrl
Calml4	-2.29858	5.0942	-6.33818	1.28222e-05	1.282 x 10⁻⁵	0.00550548	3.4887	GF_ND - GF_HFD	Calml4
Capn6	-2.22745	5.0233	-4.45661	0.000453045	4.530 x 10⁻⁴	0.0265425	0.0377253	GF_ND - GF_HFD	Capn6
Car12	-2.35198	6.92927	-5.91803	2.73039e-05	2.730 x 10⁻⁵	0.00760336	2.7006	GF_ND - GF_HFD	Car12
Carlr	-3.49009	-0.691026	-3.74572	0.00192375	1.924 x 10⁻³	0.0480699	-1.25892	GF_ND - GF_HFD	Carlr
Cat	-1.65157	7.13739	-4.86823	0.000200086	2.001 x 10⁻⁴	0.0177978	0.714931	GF_ND - GF_HFD	Cat
Cavin2	-1.85006	5.93255	-3.74565	0.00192404	1.924 x 10⁻³	0.0480699	-1.46908	GF_ND - GF_HFD	Cavin2
Ccdc141	-2.00374	5.46714	-6.70039	6.81454e-06	6.815 x 10⁻⁶	0.00550548	4.09403	GF_ND - GF_HFD	Ccdc141
Ccdc152	-3.26417	0.578604	-3.9988	0.00114532	1.145 x 10⁻³	0.0397971	-0.750537	GF_ND - GF_HFD	Ccdc152
Ccdc3	-2.82369	4.87024	-4.22837	0.000717881	7.179 x 10⁻⁴	0.0311048	-0.37105	GF_ND - GF_HFD	Ccdc3
Ccl19	-4.9431	-2.1575	-5.95729	2.54156e-05	2.542 x 10⁻⁵	0.00760336	1.52442	GF_ND - GF_HFD	Ccl19
Ccl22	-4.15843	-3.39511	-4.05416	0.00102296	1.023 x 10⁻³	0.0377278	-0.948761	GF_ND - GF_HFD	Ccl22
Ccl4	-2.96878	-1.81593	-3.83297	0.00160827	1.608 x 10⁻³	0.0455535	-1.15315	GF_ND - GF_HFD	Ccl4
Ccn3	-2.51722	3.77531	-3.72466	0.00200885	2.009 x 10⁻³	0.0492594	-1.2686	GF_ND - GF_HFD	Ccn3
Cd22	-2.70864	0.165875	-3.8205	0.00164995	1.650 x 10⁻³	0.0456875	-1.06522	GF_ND - GF_HFD	Cd22
Cd244a	-6.26862	-2.26904	-9.7429	6.54704e-08	6.547 x 10⁻⁸	0.00162262	4.70799	GF_ND - GF_HFD	Cd244a
Cd28	-4.08707	-2.04299	-4.26295	0.000669327	6.693 x 10⁻⁴	0.0307243	-0.599522	GF_ND - GF_HFD	Cd28
Cd33	-2.9025	2.22732	-4.29131	0.000632015	6.320 x 10⁻⁴	0.0301434	-0.156304	GF_ND - GF_HFD	Cd33
Cd38	-2.33387	3.27717	-4.04913	0.00103352	1.034 x 10⁻³	0.0380039	-0.619056	GF_ND - GF_HFD	Cd38
Cd48	-3.04451	1.47244	-4.85923	0.000203653	2.037 x 10⁻⁴	0.0180262	0.761847	GF_ND - GF_HFD	Cd48
Cd53	-2.04489	3.09077	-3.80009	0.00172051	1.721 x 10⁻³	0.0462485	-1.07109	GF_ND - GF_HFD	Cd53
Cd63-ps	-1.77843	0.214008	-3.96402	0.00122969	1.230 x 10⁻³	0.0402407	-0.790163	GF_ND - GF_HFD	Cd63-ps
Cd84	-2.89766	2.42268	-4.17826	0.000794675	7.947 x 10⁻⁴	0.0332182	-0.358806	GF_ND - GF_HFD	Cd84
Cd86	-2.29127	1.16892	-4.24249	0.000697631	6.976 x 10⁻⁴	0.0309407	-0.278127	GF_ND - GF_HFD	Cd86
Cd8b1	-3.22514	-4.12193	-3.92906	0.00132085	1.321 x 10⁻³	0.0415958	-1.23073	GF_ND - GF_HFD	Cd8b1
Cdh19	-3.30308	3.77898	-5.55092	5.39027e-05	5.390 x 10⁻⁵	0.00961096	2.11227	GF_ND - GF_HFD	Cdh19
Cdk2	-1.84169	5.14802	-4.6058	0.000336208	3.362 x 10⁻⁴	0.023472	0.302383	GF_ND - GF_HFD	Cdk2
Ces2e	-4.70988	1.75025	-3.80406	0.00170654	1.707 x 10⁻³	0.0462485	-1.04491	GF_ND - GF_HFD	Ces2e
Cfap52	-3.84225	-1.56274	-3.87336	0.00148045	1.480 x 10⁻³	0.0442478	-1.1107	GF_ND - GF_HFD	Cfap52
Cfap54	-1.87433	3.06386	-5.04479	0.00014174	1.417 x 10⁻⁴	0.0161006	1.2236	GF_ND - GF_HFD	Cfap54
Cfh	-2.75736	7.9205	-6.462	1.03094e-05	1.031 x 10⁻⁵	0.00550548	3.65731	GF_ND - GF_HFD	Cfh
Ch25h	-2.73466	1.14811	-4.52598	0.00039427	3.943 x 10⁻⁴	0.0252642	0.186544	GF_ND - GF_HFD	Ch25h
Chil1	-2.61975	6.84788	-4.40451	0.000503037	5.030 x 10⁻⁴	0.0275216	-0.163561	GF_ND - GF_HFD	Chil1
Chrnb4	-2.42187	2.93439	-4.76366	0.000245833	2.458 x 10⁻⁴	0.0200418	0.714976	GF_ND - GF_HFD	Chrnb4
Chsy3	-3.46556	2.44104	-4.89768	0.000188858	1.889 x 10⁻⁴	0.0173357	0.904843	GF_ND - GF_HFD	Chsy3
Ckm	-2.59738	8.85554	-3.75789	0.00187625	1.876 x 10⁻³	0.0477423	-1.49423	GF_ND - GF_HFD	Ckm
Cldn1	-2.49192	6.8596	-6.51904	9.33054e-06	9.331 x 10⁻⁶	0.00550548	3.76224	GF_ND - GF_HFD	Cldn1
Cldn2	-3.10781	4.73194	-4.52142	0.000397885	3.979 x 10⁻⁴	0.0252642	0.212428	GF_ND - GF_HFD	Cldn2
Clec12a	-3.61155	1.47818	-5.28262	8.96225e-05	8.962 x 10⁻⁵	0.0125727	1.40092	GF_ND - GF_HFD	Clec12a
Clec14a	-3.17708	4.32556	-5.42865	6.78789e-05	6.788 x 10⁻⁵	0.0105806	1.91383	GF_ND - GF_HFD	Clec14a
Clec1a	-2.24312	1.70446	-3.8523	0.00154577	1.546 x 10⁻³	0.0448466	-0.948059	GF_ND - GF_HFD	Clec1a
Clec4a2	-2.9485	0.399753	-4.77501	0.000240384	2.404 x 10⁻⁴	0.0197274	0.474912	GF_ND - GF_HFD	Clec4a2
Clec4d	-3.07133	1.77134	-4.15709	0.000829591	8.296 x 10⁻⁴	0.0336	-0.42836	GF_ND - GF_HFD	Clec4d
Clec4n	-2.7592	1.93206	-4.15075	0.000840351	8.404 x 10⁻⁴	0.0337557	-0.424641	GF_ND - GF_HFD	Clec4n
Clec7a	-3.58167	2.56895	-5.30913	8.51961e-05	8.520 x 10⁻⁵	0.0121351	1.58682	GF_ND - GF_HFD	Clec7a
Clic4	-1.65398	6.71323	-3.9245	0.00133322	1.333 x 10⁻³	0.041879	-1.14173	GF_ND - GF_HFD	Clic4
Clic6	-2.6082	7.59139	-6.60752	7.99973e-06	8.000 x 10⁻⁶	0.00550548	3.90794	GF_ND - GF_HFD	Clic6
Cltrn	-2.5724	7.31489	-6.90975	4.76775e-06	4.768 x 10⁻⁶	0.00529998	4.42022	GF_ND - GF_HFD	Cltrn
Cmtm3	-1.67923	4.55288	-3.93305	0.00131011	1.310 x 10⁻³	0.0414734	-0.965744	GF_ND - GF_HFD	Cmtm3
Cnn2	-1.60084	5.91098	-3.99352	0.00115775	1.158 x 10⁻³	0.0397971	-0.972377	GF_ND - GF_HFD	Cnn2
Cnr2	-4.25083	-0.391043	-4.12749	0.000881045	8.810 x 10⁻⁴	0.0347996	-0.642141	GF_ND - GF_HFD	Cnr2
Cntnap4	-2.28048	3.60404	-5.21799	0.000101441	1.014 x 10⁻⁴	0.0131624	1.53759	GF_ND - GF_HFD	Cntnap4
Col10a1	-3.67719	2.21973	-3.82259	0.00164289	1.643 x 10⁻³	0.0456875	-1.00542	GF_ND - GF_HFD	Col10a1
Col12a1	-2.51347	6.27191	-4.47787	0.000434136	4.341 x 10⁻⁴	0.0262335	-0.011049	GF_ND - GF_HFD	Col12a1
Col18a1	-1.78323	7.07978	-4.24884	0.000688726	6.887 x 10⁻⁴	0.0308715	-0.503071	GF_ND - GF_HFD	Col18a1
Col2a1	2.00505	3.90412	3.92918	0.00132053	1.321 x 10⁻³	0.0415958	-0.926281	GF_ND - GF_HFD	Col2a1
Col8a1	-2.97097	7.82811	-5.93112	2.66585e-05	2.666 x 10⁻⁵	0.00760336	2.71963	GF_ND - GF_HFD	Col8a1
Col8a2	-2.36489	8.74328	-6.34432	1.26836e-05	1.268 x 10⁻⁵	0.00550548	3.44969	GF_ND - GF_HFD	Col8a2
Col9a3	-1.9986	7.36385	-5.66912	4.32159e-05	4.322 x 10⁻⁵	0.00893795	2.23518	GF_ND - GF_HFD	Col9a3
Colec12	-2.67249	5.84107	-5.71546	3.96499e-05	3.965 x 10⁻⁵	0.00869293	2.38174	GF_ND - GF_HFD	Colec12
Cped1	-2.28244	5.65553	-4.07458	0.00098125	9.812 x 10⁻⁴	0.0371287	-0.75478	GF_ND - GF_HFD	Cped1
Cpxm2	-1.98468	7.26698	-5.31339	8.4506e-05	8.451 x 10⁻⁵	0.0121063	1.57071	GF_ND - GF_HFD	Cpxm2
Csf1r	-1.98021	6.2029	-5.62873	4.65954e-05	4.660 x 10⁻⁵	0.00902203	2.1882	GF_ND - GF_HFD	Csf1r
Csf2rb	-2.45473	1.28413	-3.81308	0.00167526	1.675 x 10⁻³	0.045988	-1.0309	GF_ND - GF_HFD	Csf2rb
Csrp1	-1.85721	7.15722	-5.67549	4.2706e-05	4.271 x 10⁻⁵	0.00893795	2.25218	GF_ND - GF_HFD	Csrp1
Ctla2a	-2.26488	3.29116	-3.91012	0.00137307	1.373 x 10⁻³	0.0423789	-0.891406	GF_ND - GF_HFD	Ctla2a
Ctsk	-1.87491	4.64479	-3.71449	0.00205126	2.051 x 10⁻³	0.0496191	-1.40929	GF_ND - GF_HFD	Ctsk
Ctss	-2.26526	6.25071	-5.63936	4.56799e-05	4.568 x 10⁻⁵	0.00902203	2.22987	GF_ND - GF_HFD	Ctss
Cxcl10	-3.95704	-0.20084	-4.46761	0.000443158	4.432 x 10⁻⁴	0.0264656	-0.0442607	GF_ND - GF_HFD	Cxcl10
Cxcl12	-2.39105	6.65273	-5.53773	5.52549e-05	5.525 x 10⁻⁵	0.0097817	2.02011	GF_ND - GF_HFD	Cxcl12
Cxcr3	-3.37058	-3.18957	-4.06291	0.00100487	1.005 x 10⁻³	0.0375113	-1.02134	GF_ND - GF_HFD	Cxcr3
Cyba	-1.56464	4.73401	-3.97516	0.001202	1.202 x 10⁻³	0.0400252	-0.90162	GF_ND - GF_HFD	Cyba
Cybb	-3.40459	3.41379	-5.04029	0.000142986	1.430 x 10⁻⁴	0.0161006	1.20665	GF_ND - GF_HFD	Cybb
Cyp1b1	-2.19491	4.98972	-3.96296	0.00123236	1.232 x 10⁻³	0.040241	-0.90808	GF_ND - GF_HFD	Cyp1b1
Cyp2c23	-2.87936	-1.5293	-4.11497	0.000903777	9.038 x 10⁻⁴	0.0352189	-0.716987	GF_ND - GF_HFD	Cyp2c23
Cysltr1	-2.91669	2.19222	-4.05864	0.00101367	1.014 x 10⁻³	0.0375113	-0.577747	GF_ND - GF_HFD	Cysltr1
Dcn	-2.14789	9.98442	-4.31613	0.000601104	6.011 x 10⁻⁴	0.0295005	-0.363376	GF_ND - GF_HFD	Dcn
Dct	-2.74295	10.4444	-5.66795	4.33098e-05	4.331 x 10⁻⁵	0.00893795	2.24229	GF_ND - GF_HFD	Dct
Ddc	-2.25792	3.06215	-5.51292	5.78943e-05	5.789 x 10⁻⁵	0.00997991	2.04058	GF_ND - GF_HFD	Ddc
Degs1	-1.60841	7.65868	-5.88105	2.9216e-05	2.922 x 10⁻⁵	0.00785161	2.62133	GF_ND - GF_HFD	Degs1
Dennd3	-1.96706	3.2932	-4.00775	0.00112458	1.125 x 10⁻³	0.0395887	-0.706967	GF_ND - GF_HFD	Dennd3
Dipk2b	-3.84831	0.156541	-4.77013	0.000242709	2.427 x 10⁻⁴	0.0198525	0.479472	GF_ND - GF_HFD	Dipk2b
Dll3	4.70529	-3.71716	5.57383	5.16347e-05	5.163 x 10⁻⁵	0.00954487	1.09576	GF_ND - GF_HFD	Dll3
Dnah8	-2.28787	1.06487	-4.29459	0.000627835	6.278 x 10⁻⁴	0.0301273	-0.186747	GF_ND - GF_HFD	Dnah8
Dnajc22	-5.24274	-1.46328	-5.1358	0.000118837	1.188 x 10⁻⁴	0.0143671	0.664329	GF_ND - GF_HFD	Dnajc22
Dpep2	-2.11167	0.820009	-3.73528	0.00196547	1.965 x 10⁻³	0.048615	-1.17355	GF_ND - GF_HFD	Dpep2
Dpp4	-2.03002	4.4583	-4.60431	0.000337208	3.372 x 10⁻⁴	0.0234757	0.357078	GF_ND - GF_HFD	Dpp4
Dpyd	-1.74556	3.18381	-4.71398	0.000271207	2.712 x 10⁻⁴	0.0212709	0.622618	GF_ND - GF_HFD	Dpyd
Dse	-1.82946	4.60489	-4.04725	0.00103748	1.037 x 10⁻³	0.0380089	-0.738148	GF_ND - GF_HFD	Dse
Dusp18	-1.94371	3.40784	-4.68787	0.00028561	2.856 x 10⁻⁴	0.0217802	0.569264	GF_ND - GF_HFD	Dusp18
Ecscr	-2.42064	2.30846	-4.17452	0.000800736	8.007 x 10⁻⁴	0.0332601	-0.362119	GF_ND - GF_HFD	Ecscr
Eda2r	-2.74243	1.73232	-3.75216	0.00189847	1.898 x 10⁻³	0.047963	-1.12923	GF_ND - GF_HFD	Eda2r
Edn3	-2.646	6.77567	-5.56017	5.29747e-05	5.297 x 10⁻⁵	0.0095834	2.05891	GF_ND - GF_HFD	Edn3
Ednra	-2.41747	3.5147	-4.23829	0.000703597	7.036 x 10⁻⁴	0.031076	-0.268433	GF_ND - GF_HFD	Ednra
Ednrb	-2.99411	6.75269	-7.07704	3.59928e-06	3.599 x 10⁻⁶	0.00529998	4.70707	GF_ND - GF_HFD	Ednrb
Efhb	-4.56556	-2.71695	-5.19724	0.000105568	1.056 x 10⁻⁴	0.0133266	0.58276	GF_ND - GF_HFD	Efhb
Elovl7	-2.30869	5.36671	-5.80283	3.37335e-05	3.373 x 10⁻⁵	0.00803895	2.54668	GF_ND - GF_HFD	Elovl7
Emcn	-2.96703	5.58341	-4.78846	0.000234091	2.341 x 10⁻⁴	0.0194241	0.669451	GF_ND - GF_HFD	Emcn
Endou	-1.94276	2.898	-5.45595	6.44614e-05	6.446 x 10⁻⁵	0.0102411	1.94489	GF_ND - GF_HFD	Endou
Enpp2	-2.11147	9.29051	-6.3675	1.21744e-05	1.217 x 10⁻⁵	0.00550548	3.4914	GF_ND - GF_HFD	Enpp2
Ephb4	-1.71609	5.18097	-3.92078	0.00134343	1.343 x 10⁻³	0.0421462	-1.06598	GF_ND - GF_HFD	Ephb4
Ermap	-2.18519	4.69099	-5.24765	9.58289e-05	9.583 x 10⁻⁵	0.0127178	1.55786	GF_ND - GF_HFD	Ermap
Ermn	-2.58569	6.65553	-5.7151	3.96758e-05	3.968 x 10⁻⁵	0.00869293	2.3428	GF_ND - GF_HFD	Ermn
Esm1	-3.03077	3.80268	-4.90617	0.000185744	1.857 x 10⁻⁴	0.0172825	0.972395	GF_ND - GF_HFD	Esm1
Etnk2	-1.60633	3.12792	-4.48913	0.000424453	4.245 x 10⁻⁴	0.0261033	0.204667	GF_ND - GF_HFD	Etnk2
Ets1	-2.32356	4.69052	-4.84062	0.00021124	2.112 x 10⁻⁴	0.0183319	0.806559	GF_ND - GF_HFD	Ets1
Evi2	-3.77427	-2.9008	-4.25538	0.000679658	6.797 x 10⁻⁴	0.0308671	-0.643486	GF_ND - GF_HFD	Evi2
Eya1	-1.87402	4.28252	-3.81636	0.00166403	1.664 x 10⁻³	0.0458237	-1.15818	GF_ND - GF_HFD	Eya1
Eya2	-1.75711	5.02506	-4.48029	0.000432035	4.320 x 10⁻⁴	0.0261799	0.0522724	GF_ND - GF_HFD	Eya2
Fam107a	-2.03416	6.00808	-4.90263	0.000187036	1.870 x 10⁻⁴	0.0172825	0.824874	GF_ND - GF_HFD	Fam107a
Fam13a	-2.29001	6.42639	-7.02759	3.9096e-06	3.910 x 10⁻⁶	0.00529998	4.62208	GF_ND - GF_HFD	Fam13a
Fam174b	-1.71918	5.04683	-4.52815	0.000392562	3.926 x 10⁻⁴	0.0252642	0.171956	GF_ND - GF_HFD	Fam174b
Fam189a1	3.8721	0.340505	3.80279	0.00171099	1.711 x 10⁻³	0.0462485	-1.06473	GF_ND - GF_HFD	Fam189a1
Fam209	3.49508	-3.26936	4.35041	0.000560935	5.609 x 10⁻⁴	0.0289235	-0.507465	GF_ND - GF_HFD	Fam209
Fam222a	1.92478	3.80507	3.98052	0.0011889	1.189 x 10⁻³	0.0400252	-0.825414	GF_ND - GF_HFD	Fam222a
Fam243	-2.70119	1.25213	-5.2187	0.000101302	1.013 x 10⁻⁴	0.0131624	1.35988	GF_ND - GF_HFD	Fam243
Fam24a	4.27591	-3.45895	6.34652	1.26344e-05	1.263 x 10⁻⁵	0.00550548	1.91922	GF_ND - GF_HFD	Fam24a
Fap	-2.28318	5.60664	-6.89946	4.8515e-06	4.852 x 10⁻⁶	0.00529998	4.42267	GF_ND - GF_HFD	Fap
Fblim1	-2.00144	2.54742	-4.00849	0.00112288	1.123 x 10⁻³	0.0395865	-0.672098	GF_ND - GF_HFD	Fblim1
Fbln1	-1.83787	7.14629	-3.9805	0.00118894	1.189 x 10⁻³	0.0400252	-1.0421	GF_ND - GF_HFD	Fbln1
Fbln5	-2.28338	6.11894	-5.56521	5.24764e-05	5.248 x 10⁻⁵	0.00956304	2.08133	GF_ND - GF_HFD	Fbln5
Fbn1	-1.84237	6.2935	-4.08304	0.000964489	9.645 x 10⁻⁴	0.0367752	-0.81393	GF_ND - GF_HFD	Fbn1
Fbn2	-2.33042	3.02184	-4.34855	0.000563041	5.630 x 10⁻⁴	0.0289511	-0.0468762	GF_ND - GF_HFD	Fbn2
Fcer1a	-5.26002	-3.32927	-4.3597	0.000550532	5.505 x 10⁻⁴	0.0285447	-0.526171	GF_ND - GF_HFD	Fcer1a
Fdx2	2.64413	-2.66851	3.78752	0.00176548	1.765 x 10⁻³	0.0467476	-1.28763	GF_ND - GF_HFD	Fdx2
Fgf7	-2.44997	2.82259	-3.84516	0.00156857	1.569 x 10⁻³	0.0449246	-0.979829	GF_ND - GF_HFD	Fgf7
Fgl2	-2.82124	4.45167	-4.36597	0.000543616	5.436 x 10⁻⁴	0.0283642	-0.0669414	GF_ND - GF_HFD	Fgl2
Fhl1	-2.17021	8.28869	-4.15897	0.000826427	8.264 x 10⁻⁴	0.0336	-0.690919	GF_ND - GF_HFD	Fhl1
Fhl2	-2.45946	2.04818	-4.1319	0.000873185	8.732 x 10⁻⁴	0.0346256	-0.446898	GF_ND - GF_HFD	Fhl2
Fkbp5	-1.62379	5.8205	-5.0518	0.000139825	1.398 x 10⁻⁴	0.0160436	1.09222	GF_ND - GF_HFD	Fkbp5
Flvcr2	-2.5891	5.87832	-6.86627	5.13233e-06	5.132 x 10⁻⁶	0.00529998	4.36689	GF_ND - GF_HFD	Flvcr2
Foxd1	-2.62541	1.07573	-4.61324	0.000331267	3.313 x 10⁻⁴	0.0233437	0.350691	GF_ND - GF_HFD	Foxd1
Foxd3	-2.84101	-0.371949	-4.66194	0.000300693	3.007 x 10⁻⁴	0.0223102	0.227998	GF_ND - GF_HFD	Foxd3
Foxf2	-2.58347	3.22951	-4.22973	0.000715907	7.159 x 10⁻⁴	0.0311048	-0.267174	GF_ND - GF_HFD	Foxf2
Foxl1	-4.10464	-1.48029	-4.57381	0.000358344	3.583 x 10⁻⁴	0.0242656	-0.127796	GF_ND - GF_HFD	Foxl1
Foxp2	-1.67408	4.24145	-4.81125	0.000223808	2.238 x 10⁻⁴	0.0188669	0.766374	GF_ND - GF_HFD	Foxp2
Frrs1	-1.94148	4.38354	-3.75071	0.00190412	1.904 x 10⁻³	0.0480568	-1.30814	GF_ND - GF_HFD	Frrs1
Fsd1	3.05293	1.37771	3.76871	0.00183502	1.835 x 10⁻³	0.0474152	-1.1004	GF_ND - GF_HFD	Fsd1
Fst	-2.80759	3.35311	-5.38954	7.31038e-05	7.310 x 10⁻⁵	0.0109806	1.84138	GF_ND - GF_HFD	Fst
Fzd2	-1.78783	3.03847	-4.2965	0.000625426	6.254 x 10⁻⁴	0.0301185	-0.150683	GF_ND - GF_HFD	Fzd2
Fzd4	-2.06622	6.69931	-6.34239	1.27269e-05	1.273 x 10⁻⁵	0.00550548	3.45735	GF_ND - GF_HFD	Fzd4
Fzd7	-1.57885	5.86428	-3.76262	0.00185811	1.858 x 10⁻³	0.0476146	-1.4319	GF_ND - GF_HFD	Fzd7
Fzd8	-1.61459	4.30327	-4.94008	0.00017382	1.738 x 10⁻⁴	0.0171645	0.986455	GF_ND - GF_HFD	Fzd8
Gab2	-1.55083	5.01876	-4.23136	0.000713544	7.135 x 10⁻⁴	0.0311027	-0.431638	GF_ND - GF_HFD	Gab2
Gal3st2b	-3.57516	-3.89512	-4.78655	0.000234973	2.350 x 10⁻⁴	0.0194241	-0.0723848	GF_ND - GF_HFD	Gal3st2b
Galm	-1.53579	5.2767	-4.93165	0.000176707	1.767 x 10⁻⁴	0.0172421	0.905817	GF_ND - GF_HFD	Galm
Galnt6	-3.49474	0.121357	-3.91511	0.0013591	1.359 x 10⁻³	0.0422862	-0.923448	GF_ND - GF_HFD	Galnt6
Galr3	-3.61245	-2.20043	-4.39438	0.000513392	5.134 x 10⁻⁴	0.0276963	-0.367101	GF_ND - GF_HFD	Galr3
Gask1b	-2.20901	4.94624	-4.46462	0.000445821	4.458 x 10⁻⁴	0.026497	0.0510854	GF_ND - GF_HFD	Gask1b
Gbp3	-1.57973	4.66173	-4.56555	0.000364306	3.643 x 10⁻⁴	0.0245352	0.246901	GF_ND - GF_HFD	Gbp3
Gbp5	-2.26622	2.26234	-4.96837	0.000164477	1.645 x 10⁻⁴	0.0169849	1.05787	GF_ND - GF_HFD	Gbp5
Gbp7	-1.88903	4.47075	-5.60055	4.91152e-05	4.912 x 10⁻⁵	0.00936362	2.20422	GF_ND - GF_HFD	Gbp7
Gbp9	-2.33545	2.88697	-3.84486	0.00156952	1.570 x 10⁻³	0.0449246	-0.989101	GF_ND - GF_HFD	Gbp9
Gcnt2	-1.81799	3.72643	-3.97165	0.00121065	1.211 x 10⁻³	0.0400921	-0.800941	GF_ND - GF_HFD	Gcnt2
Gimap1	-2.34759	1.21554	-4.23333	0.000710704	7.107 x 10⁻⁴	0.0311027	-0.288853	GF_ND - GF_HFD	Gimap1
Gimap4	-3.14657	2.86352	-4.93242	0.000176443	1.764 x 10⁻⁴	0.0172421	1.00419	GF_ND - GF_HFD	Gimap4
Gimap5	-2.37108	0.669123	-4.42169	0.000485959	4.860 x 10⁻⁴	0.027009	-0.00224678	GF_ND - GF_HFD	Gimap5
Gjb6	-2.76629	3.92084	-5.69291	4.1345e-05	4.134 x 10⁻⁵	0.00883356	2.37457	GF_ND - GF_HFD	Gjb6
Gli1	-2.66771	3.11094	-4.99418	0.000156405	1.564 x 10⁻⁴	0.0167807	1.12465	GF_ND - GF_HFD	Gli1
Glis3	-1.93338	2.95672	-4.17558	0.000799014	7.990 x 10⁻⁴	0.0332601	-0.3697	GF_ND - GF_HFD	Glis3
Gpam	-1.61941	7.42577	-5.84382	3.1282e-05	3.128 x 10⁻⁵	0.00788658	2.55433	GF_ND - GF_HFD	Gpam
Gpc1	-1.5543	6.22968	-4.15916	0.000826123	8.261 x 10⁻⁴	0.0336	-0.660403	GF_ND - GF_HFD	Gpc1
Gpc3	-2.04731	6.47373	-4.94174	0.000173255	1.733 x 10⁻⁴	0.0171645	0.879756	GF_ND - GF_HFD	Gpc3
Gpnmb	-2.83875	8.57513	-4.69535	0.000281407	2.814 x 10⁻⁴	0.0215266	0.378005	GF_ND - GF_HFD	Gpnmb
Gpr141	-4.25451	-2.73611	-3.77678	0.00180486	1.805 x 10⁻³	0.0472851	-1.36061	GF_ND - GF_HFD	Gpr141
Gpr143	-2.61565	4.1123	-7.13513	3.26738e-06	3.267 x 10⁻⁶	0.00529998	4.72698	GF_ND - GF_HFD	Gpr143
Gpr146	-1.66942	5.97271	-5.15816	0.000113819	1.138 x 10⁻⁴	0.0140343	1.30633	GF_ND - GF_HFD	Gpr146
Gpr157	-1.51887	3.42466	-4.97413	0.000162639	1.626 x 10⁻⁴	0.0169849	1.09059	GF_ND - GF_HFD	Gpr157
Gpr183	-2.61079	-0.228051	-3.71498	0.0020492	2.049 x 10⁻³	0.0496191	-1.23899	GF_ND - GF_HFD	Gpr183
Gpr4	-2.01857	2.19111	-5.09898	0.000127604	1.276 x 10⁻⁴	0.0151318	1.28288	GF_ND - GF_HFD	Gpr4
Gpr65	-3.12704	-0.0725879	-4.33938	0.000573553	5.736 x 10⁻⁴	0.0291147	-0.23392	GF_ND - GF_HFD	Gpr65
Gsx2	-1.75726	3.77701	-5.93512	2.64643e-05	2.646 x 10⁻⁵	0.00760336	2.80058	GF_ND - GF_HFD	Gsx2
Gzma	-4.10012	-1.07458	-5.73357	3.83401e-05	3.834 x 10⁻⁵	0.00863838	1.5953	GF_ND - GF_HFD	Gzma
H2-Ab1	-2.01793	5.29421	-4.13229	0.000872499	8.725 x 10⁻⁴	0.0346256	-0.62812	GF_ND - GF_HFD	H2-Ab1
H2-Eb1	-2.03986	5.20886	-3.79851	0.00172611	1.726 x 10⁻³	0.0462987	-1.28706	GF_ND - GF_HFD	H2-Eb1
H2-M3	-1.92541	2.24222	-4.5075	0.000409117	4.091 x 10⁻⁴	0.0254221	0.241836	GF_ND - GF_HFD	H2-M3
H2-Ob	-2.87436	-0.26546	-3.91861	0.00134939	1.349 x 10⁻³	0.0421732	-0.932405	GF_ND - GF_HFD	H2-Ob
Hbb-bs	-2.74535	6.44277	-4.63349	0.000318185	3.182 x 10⁻⁴	0.0230416	0.298927	GF_ND - GF_HFD	Hbb-bs
Hbb-bt	-2.60344	3.49076	-3.7329	0.0019751	1.975 x 10⁻³	0.0486212	-1.24271	GF_ND - GF_HFD	Hbb-bt
Hhip	-2.55953	2.37093	-3.90723	0.0013812	1.381 x 10⁻³	0.0424796	-0.848657	GF_ND - GF_HFD	Hhip
Hist1h2bp	3.44907	-4.37754	4.39094	0.000516956	5.170 x 10⁻⁴	0.0277321	-0.530373	GF_ND - GF_HFD	Hist1h2bp
Hist1h4n	-3.21224	-2.55782	-4.52705	0.000393428	3.934 x 10⁻⁴	0.0252642	-0.123003	GF_ND - GF_HFD	Hist1h4n
Hnf4a	-2.10513	3.12318	-5.63585	4.59802e-05	4.598 x 10⁻⁵	0.00902203	2.26297	GF_ND - GF_HFD	Hnf4a
Hpse	-2.31507	5.30677	-4.906	0.000185805	1.858 x 10⁻⁴	0.0172825	0.897907	GF_ND - GF_HFD	Hpse
Hs3st3a1	-2.93279	4.03993	-4.57075	0.000360545	3.605 x 10⁻⁴	0.0243481	0.343169	GF_ND - GF_HFD	Hs3st3a1
Hsd17b11	-1.84636	6.32528	-6.44753	1.05744e-05	1.057 x 10⁻⁵	0.00550548	3.64518	GF_ND - GF_HFD	Hsd17b11
Hspb9	-3.53927	-3.25772	-4.27606	0.000651804	6.518 x 10⁻⁴	0.0303083	-0.673138	GF_ND - GF_HFD	Hspb9
Htatip2	-2.15237	3.0966	-4.11813	0.000897994	8.980 x 10⁻⁴	0.0350486	-0.490235	GF_ND - GF_HFD	Htatip2
Htr3a	-2.22042	3.73892	-5.77013	3.5832e-05	3.583 x 10⁻⁵	0.00822279	2.51596	GF_ND - GF_HFD	Htr3a
Icam2	-2.11899	2.75093	-3.77865	0.00179795	1.798 x 10⁻³	0.0472037	-1.10641	GF_ND - GF_HFD	Icam2
Ifi206	-3.68611	-1.35884	-4.22464	0.000723324	7.233 x 10⁻⁴	0.0312315	-0.548333	GF_ND - GF_HFD	Ifi206
Ifi211	-2.72947	0.197073	-4.0706	0.000989241	9.892 x 10⁻⁴	0.0372784	-0.626322	GF_ND - GF_HFD	Ifi211
Ifi213	-3.70433	-0.42967	-4.38623	0.000521879	5.219 x 10⁻⁴	0.027795	-0.203421	GF_ND - GF_HFD	Ifi213
Ifit3	-1.72584	6.13802	-4.07545	0.000979518	9.795 x 10⁻⁴	0.0371287	-0.821817	GF_ND - GF_HFD	Ifit3
Igf2bp1	-2.3751	2.79513	-4.3957	0.000512035	5.120 x 10⁻⁴	0.0276963	0.0429049	GF_ND - GF_HFD	Igf2bp1
Igfbp3	-2.17155	5.97065	-3.98493	0.00117823	1.178 x 10⁻³	0.0400252	-0.9805	GF_ND - GF_HFD	Igfbp3
Igfbp5	-2.20026	10.4276	-4.54922	0.000376379	3.764 x 10⁻⁴	0.024809	0.103542	GF_ND - GF_HFD	Igfbp5
Ighd	-3.6886	-1.17296	-4.38652	0.000521584	5.216 x 10⁻⁴	0.027795	-0.265061	GF_ND - GF_HFD	Ighd
Igsf6	-1.86887	1.12559	-3.75016	0.0019063	1.906 x 10⁻³	0.0480628	-1.13713	GF_ND - GF_HFD	Igsf6
Igtp	-1.53601	4.05997	-3.85062	0.0015511	1.551 x 10⁻³	0.0449094	-1.10893	GF_ND - GF_HFD	Igtp
Iigp1	-2.04764	3.13756	-3.84585	0.00156633	1.566 x 10⁻³	0.0449246	-1.03181	GF_ND - GF_HFD	Iigp1
Il12b	-4.48594	-1.22802	-4.46806	0.000442763	4.428 x 10⁻⁴	0.0264656	-0.234276	GF_ND - GF_HFD	Il12b
Il15ra	-2.33358	2.50383	-4.5526	0.000373846	3.738 x 10⁻⁴	0.0247738	0.330089	GF_ND - GF_HFD	Il15ra
Il25	-2.02112	-1.4807	-3.97859	0.0011936	1.194 x 10⁻³	0.0400252	-0.875827	GF_ND - GF_HFD	Il25
Impa2	-1.97719	3.89518	-3.9587	0.00124314	1.243 x 10⁻³	0.0403802	-0.862728	GF_ND - GF_HFD	Impa2
Inmt	-2.16576	4.27759	-4.01131	0.00111643	1.116 x 10⁻³	0.039528	-0.764582	GF_ND - GF_HFD	Inmt
Inpp5k	-1.71545	8.47932	-5.49805	5.95382e-05	5.954 x 10⁻⁵	0.00997991	1.91552	GF_ND - GF_HFD	Inpp5k
Iqgap2	-2.28992	6.53447	-5.02501	0.000147295	1.473 x 10⁻⁴	0.0162971	1.04541	GF_ND - GF_HFD	Iqgap2
Itga9	-2.01904	4.76475	-4.30771	0.000611422	6.114 x 10⁻⁴	0.0298297	-0.234369	GF_ND - GF_HFD	Itga9
Itgal	-2.40316	0.552105	-4.5507	0.000375262	3.753 x 10⁻⁴	0.0248013	0.203156	GF_ND - GF_HFD	Itgal
Itgb3	-2.44205	1.9731	-4.3681	0.000541293	5.413 x 10⁻⁴	0.0283642	-0.0154343	GF_ND - GF_HFD	Itgb3
Itgb8	-2.72196	8.54034	-5.78815	3.46595e-05	3.466 x 10⁻⁵	0.0081034	2.45423	GF_ND - GF_HFD	Itgb8
Itm2a	-2.12568	5.40471	-4.94628	0.000171727	1.717 x 10⁻⁴	0.0171645	0.966155	GF_ND - GF_HFD	Itm2a
Itpkb	-1.82024	6.10449	-5.40395	7.11308e-05	7.113 x 10⁻⁵	0.0107494	1.77387	GF_ND - GF_HFD	Itpkb
Itpripl2	-2.27946	5.21931	-4.66037	0.000301631	3.016 x 10⁻⁴	0.0223102	0.429671	GF_ND - GF_HFD	Itpripl2
Jcad	-1.85022	6.19097	-5.25313	9.48276e-05	9.483 x 10⁻⁵	0.0127178	1.48784	GF_ND - GF_HFD	Jcad
Kcnj13	-2.65185	5.55564	-6.65783	7.33304e-06	7.333 x 10⁻⁶	0.00550548	4.02657	GF_ND - GF_HFD	Kcnj13
Kcnj8	-1.95539	3.34236	-3.81526	0.00166779	1.668 x 10⁻³	0.0458762	-1.07323	GF_ND - GF_HFD	Kcnj8
Kcnk13	-2.16075	1.47198	-4.65739	0.000303423	3.034 x 10⁻⁴	0.0223147	0.459305	GF_ND - GF_HFD	Kcnk13
Kcnmb1	-3.0614	-0.508194	-3.85246	0.00154524	1.545 x 10⁻³	0.0448466	-1.06276	GF_ND - GF_HFD	Kcnmb1
Kcnn3	-2.56123	2.26603	-4.06106	0.00100867	1.009 x 10⁻³	0.0375113	-0.568445	GF_ND - GF_HFD	Kcnn3
Kcnq1	-3.62541	1.12047	-4.71658	0.000269815	2.698 x 10⁻⁴	0.0212289	0.49623	GF_ND - GF_HFD	Kcnq1
Kcnq4	-2.12219	5.06416	-5.49226	6.01915e-05	6.019 x 10⁻⁵	0.00997991	1.99229	GF_ND - GF_HFD	Kcnq4
Kcnq5	-2.20205	2.76624	-4.00472	0.00113156	1.132 x 10⁻³	0.0396111	-0.685339	GF_ND - GF_HFD	Kcnq5
Kctd12b	-1.83404	4.01507	-3.74754	0.00191656	1.917 x 10⁻³	0.0480699	-1.27251	GF_ND - GF_HFD	Kctd12b
Kctd19	3.58722	-1.81049	3.9771	0.00119725	1.197 x 10⁻³	0.0400252	-0.922127	GF_ND - GF_HFD	Kctd19
Kitl	-1.99569	5.96644	-5.63973	4.56489e-05	4.565 x 10⁻⁵	0.00902203	2.22578	GF_ND - GF_HFD	Kitl
Klf15	-1.53407	4.81829	-4.68211	0.000288895	2.889 x 10⁻⁴	0.0218292	0.452327	GF_ND - GF_HFD	Klf15
Klhdc7a	-2.63182	4.55166	-5.16274	0.000112819	1.128 x 10⁻⁴	0.0139805	1.41444	GF_ND - GF_HFD	Klhdc7a
Klra9	-4.10026	-4.079	-4.93556	0.000175362	1.754 x 10⁻⁴	0.0172421	0.141812	GF_ND - GF_HFD	Klra9
Klrk1	-3.93292	-1.60461	-4.61323	0.00033127	3.313 x 10⁻⁴	0.0233437	0.0257216	GF_ND - GF_HFD	Klrk1
Krt8	-1.89853	5.96166	-4.27832	0.000648841	6.488 x 10⁻⁴	0.0303083	-0.408045	GF_ND - GF_HFD	Krt8
Lalba	-2.60436	-0.580697	-3.85508	0.00153696	1.537 x 10⁻³	0.0448466	-1.03402	GF_ND - GF_HFD	Lalba
Lao1	-4.22247	-2.46451	-3.95163	0.00126125	1.261 x 10⁻³	0.0406487	-1.07176	GF_ND - GF_HFD	Lao1
Lbx1	-3.78603	-2.89913	-4.14018	0.000858611	8.586 x 10⁻⁴	0.0343223	-0.812248	GF_ND - GF_HFD	Lbx1
Lcp1	-2.5848	4.17141	-3.99823	0.00114665	1.147 x 10⁻³	0.0397971	-0.757279	GF_ND - GF_HFD	Lcp1
Lcp2	-2.56207	0.608471	-4.26917	0.000660952	6.610 x 10⁻⁴	0.0305616	-0.259138	GF_ND - GF_HFD	Lcp2
Lgals3bp	-2.21161	5.91957	-3.96512	0.00122692	1.227 x 10⁻³	0.0402223	-0.99967	GF_ND - GF_HFD	Lgals3bp
Lilra5	-2.62707	0.97271	-4.05954	0.00101181	1.012 x 10⁻³	0.0375113	-0.611067	GF_ND - GF_HFD	Lilra5
Lilrb4a	-5.27914	0.233997	-3.74628	0.00192153	1.922 x 10⁻³	0.0480699	-1.243	GF_ND - GF_HFD	Lilrb4a
Lipa	-1.71056	6.08786	-3.78572	0.00177203	1.772 x 10⁻³	0.0467711	-1.38648	GF_ND - GF_HFD	Lipa
Lmod1	-1.92087	3.61067	-5.24695	9.59579e-05	9.596 x 10⁻⁵	0.0127178	1.58952	GF_ND - GF_HFD	Lmod1
Loxl4	-2.67633	2.53731	-5.01034	0.000151558	1.516 x 10⁻⁴	0.0165163	1.13751	GF_ND - GF_HFD	Loxl4
Lpar3	-4.66447	-0.0821882	-4.91121	0.000183918	1.839 x 10⁻⁴	0.0172825	0.631552	GF_ND - GF_HFD	Lpar3
Lpar4	-2.02501	1.75274	-3.94778	0.00127122	1.271 x 10⁻³	0.040813	-0.774827	GF_ND - GF_HFD	Lpar4
Lrat	-2.87812	8.5497	-7.08959	3.52468e-06	3.525 x 10⁻⁶	0.00529998	4.71421	GF_ND - GF_HFD	Lrat
Lrp2	-1.86278	5.16917	-6.10218	1.95456e-05	1.955 x 10⁻⁵	0.00692025	3.07274	GF_ND - GF_HFD	Lrp2
Lrp5	-1.6717	5.47167	-3.72714	0.00199862	1.999 x 10⁻³	0.049092	-1.47388	GF_ND - GF_HFD	Lrp5
Lrrc66	2.84433	1.19136	3.86083	0.00151895	1.519 x 10⁻³	0.0447628	-0.932654	GF_ND - GF_HFD	Lrrc66
Lum	-2.15475	7.16269	-3.93717	0.00129911	1.299 x 10⁻³	0.0412825	-1.11993	GF_ND - GF_HFD	Lum
Ly86	-1.88572	2.64544	-3.85855	0.00152609	1.526 x 10⁻³	0.0448136	-0.950532	GF_ND - GF_HFD	Ly86
Ly9	-2.93933	0.962621	-4.27697	0.000650605	6.506 x 10⁻⁴	0.0303083	-0.277136	GF_ND - GF_HFD	Ly9
Lyz2	-2.55942	7.97893	-5.78309	3.49848e-05	3.498 x 10⁻⁵	0.0081034	2.44976	GF_ND - GF_HFD	Lyz2
M1ap	-3.87683	-1.98006	-4.24233	0.000697863	6.979 x 10⁻⁴	0.0309407	-0.604424	GF_ND - GF_HFD	M1ap
Mael	-4.2285	-2.26171	-3.94712	0.00127294	1.273 x 10⁻³	0.040813	-1.04465	GF_ND - GF_HFD	Mael
Man1a	-2.11724	5.76257	-6.61763	7.86086e-06	7.861 x 10⁻⁶	0.00550548	3.94994	GF_ND - GF_HFD	Man1a
Man2a1	-2.01991	4.90707	-5.15505	0.000114503	1.145 x 10⁻⁴	0.0140487	1.36608	GF_ND - GF_HFD	Man2a1
Mansc1	-1.57495	2.81173	-4.39331	0.000514504	5.145 x 10⁻⁴	0.0276963	0.0316619	GF_ND - GF_HFD	Mansc1
Maob	-1.73537	4.04669	-4.11822	0.000897831	8.978 x 10⁻⁴	0.0350486	-0.557554	GF_ND - GF_HFD	Maob
Map3k20	-1.97508	6.5162	-4.00005	0.00114239	1.142 x 10⁻³	0.0397971	-0.985653	GF_ND - GF_HFD	Map3k20
Map7	1.7491	6.59037	4.59424	0.000344041	3.440 x 10⁻⁴	0.0237942	0.191465	GF_ND - GF_HFD	Map7
Matn2	-2.12859	4.24075	-4.64038	0.000313856	3.139 x 10⁻⁴	0.0228112	0.440415	GF_ND - GF_HFD	Matn2
Mb	-2.7692	8.72856	-3.87192	0.00148483	1.485 x 10⁻³	0.0442478	-1.26446	GF_ND - GF_HFD	Mb
Mcam	-2.24817	4.57758	-3.94742	0.00127216	1.272 x 10⁻³	0.040813	-0.912392	GF_ND - GF_HFD	Mcam
Mcoln2	-4.16312	-2.04352	-4.94004	0.000173833	1.738 x 10⁻⁴	0.0171645	0.3392	GF_ND - GF_HFD	Mcoln2
Mcoln3	-2.71218	4.28624	-4.32875	0.000585984	5.860 x 10⁻⁴	0.0292803	-0.122745	GF_ND - GF_HFD	Mcoln3
Mctp1	-1.53932	2.56192	-4.03362	0.00106672	1.067 x 10⁻³	0.0383652	-0.631708	GF_ND - GF_HFD	Mctp1
Mertk	-2.18129	5.14616	-5.58593	5.04773e-05	5.048 x 10⁻⁵	0.00940624	2.15608	GF_ND - GF_HFD	Mertk
Met	-2.2566	7.28271	-5.43834	6.66453e-05	6.665 x 10⁻⁵	0.0105206	1.80937	GF_ND - GF_HFD	Met
Mettl24	-3.26356	-0.735448	-4.27804	0.000649209	6.492 x 10⁻⁴	0.0303083	-0.377511	GF_ND - GF_HFD	Mettl24
Mfrp	-3.13002	6.90713	-4.05845	0.00101407	1.014 x 10⁻³	0.0375113	-0.837372	GF_ND - GF_HFD	Mfrp
Mfsd4b3-ps	-4.78865	-1.10988	-4.94106	0.000173488	1.735 x 10⁻⁴	0.0171645	0.535425	GF_ND - GF_HFD	Mfsd4b3-ps
Mgll	-1.77204	9.10901	-6.01894	2.27204e-05	2.272 x 10⁻⁵	0.00740924	2.8727	GF_ND - GF_HFD	Mgll
Mgp	-2.37631	7.41436	-3.78193	0.00178587	1.786 x 10⁻³	0.0469861	-1.43799	GF_ND - GF_HFD	Mgp
Mgst1	-1.71942	6.60444	-3.71382	0.00205411	2.054 x 10⁻³	0.0496191	-1.56395	GF_ND - GF_HFD	Mgst1
Minar1	-2.59472	0.7567	-4.36831	0.000541057	5.411 x 10⁻⁴	0.0283642	-0.0981261	GF_ND - GF_HFD	Minar1
Mir211	-3.64581	-4.1345	-4.35006	0.000561337	5.613 x 10⁻⁴	0.0289235	-0.640194	GF_ND - GF_HFD	Mir211
Mir3093	-3.35122	-3.77269	-3.81191	0.00167928	1.679 x 10⁻³	0.045988	-1.34507	GF_ND - GF_HFD	Mir3093
Mir6338	-3.43849	-4.24533	-3.80026	0.00171993	1.720 x 10⁻³	0.0462485	-1.39972	GF_ND - GF_HFD	Mir6338
Mir697	2.71362	-3.14996	4.24392	0.000695616	6.956 x 10⁻⁴	0.0309407	-0.669085	GF_ND - GF_HFD	Mir697
Mitf	-2.05682	5.81571	-6.59893	8.11982e-06	8.120 x 10⁻⁶	0.00550548	3.92376	GF_ND - GF_HFD	Mitf
Mlana	-2.6061	7.27212	-7.24887	2.7071e-06	2.707 x 10⁻⁶	0.00529998	4.97771	GF_ND - GF_HFD	Mlana
Mlph	-2.94066	6.17665	-5.82602	3.23231e-05	3.232 x 10⁻⁵	0.00788658	2.57365	GF_ND - GF_HFD	Mlph
Mocos	-1.61483	2.98159	-3.9781	0.00119481	1.195 x 10⁻³	0.0400252	-0.747097	GF_ND - GF_HFD	Mocos
Mogat1	-1.96796	4.46755	-6.06346	2.09606e-05	2.096 x 10⁻⁵	0.00721231	3.02297	GF_ND - GF_HFD	Mogat1
Mpeg1	-2.79452	5.54025	-5.00219	0.000153982	1.540 x 10⁻⁴	0.016665	1.08871	GF_ND - GF_HFD	Mpeg1
Mrc2	-1.80264	5.13915	-4.32071	0.00059558	5.956 x 10⁻⁴	0.0294017	-0.260548	GF_ND - GF_HFD	Mrc2
Ms4a1	-3.60943	-1.90142	-3.7901	0.00175615	1.756 x 10⁻³	0.0466832	-1.25439	GF_ND - GF_HFD	Ms4a1
Ms4a6b	-2.65483	2.34469	-4.52697	0.000393494	3.935 x 10⁻⁴	0.0252642	0.268728	GF_ND - GF_HFD	Ms4a6b
Ms4a7	-3.06868	3.43484	-5.2425	9.6781e-05	9.678 x 10⁻⁵	0.0127586	1.55882	GF_ND - GF_HFD	Ms4a7
Mybpc1	-2.87126	7.84845	-4.05869	0.00101356	1.014 x 10⁻³	0.0375113	-0.883915	GF_ND - GF_HFD	Mybpc1
Mybpc2	-3.22094	6.50434	-4.45196	0.000457296	4.573 x 10⁻⁴	0.0265425	-0.0292517	GF_ND - GF_HFD	Mybpc2
Mylk4	-2.90295	6.4695	-3.96895	0.00121737	1.217 x 10⁻³	0.040167	-0.998947	GF_ND - GF_HFD	Mylk4
Myo1f	-2.46515	2.20418	-4.09014	0.000950649	9.506 x 10⁻⁴	0.0365285	-0.516549	GF_ND - GF_HFD	Myo1f
Myom2	-2.86537	1.3814	-3.99246	0.00116026	1.160 x 10⁻³	0.0398122	-0.699297	GF_ND - GF_HFD	Myom2
Myoz3	-3.01107	4.70944	-3.73957	0.00194821	1.948 x 10⁻³	0.0484167	-1.28114	GF_ND - GF_HFD	Myoz3
Myrf	-2.57428	6.25554	-6.71352	6.66242e-06	6.662 x 10⁻⁶	0.00550548	4.10499	GF_ND - GF_HFD	Myrf
Naalad2	-2.52721	3.32858	-4.5819	0.000352614	3.526 x 10⁻⁴	0.0240087	0.382595	GF_ND - GF_HFD	Naalad2
Naaladl2	-2.23591	2.62963	-3.75953	0.00186994	1.870 x 10⁻³	0.0476796	-1.14178	GF_ND - GF_HFD	Naaladl2
Nat1	2.76531	-0.445625	3.77238	0.00182124	1.821 x 10⁻³	0.0473799	-1.14603	GF_ND - GF_HFD	Nat1
Ncam1	1.55342	6.7335	3.74461	0.00192816	1.928 x 10⁻³	0.0481244	-1.5107	GF_ND - GF_HFD	Ncam1
Ncr1	-5.03613	-3.21459	-5.34566	7.94651e-05	7.947 x 10⁻⁵	0.0115851	0.825619	GF_ND - GF_HFD	Ncr1
Neb	-2.45758	7.4479	-3.9439	0.00128135	1.281 x 10⁻³	0.0410296	-1.11307	GF_ND - GF_HFD	Neb
Nek11	3.04376	-1.54191	3.7461	0.00192226	1.922 x 10⁻³	0.0480699	-1.28831	GF_ND - GF_HFD	Nek11
Nexn	-2.24405	5.44584	-3.71739	0.0020391	2.039 x 10⁻³	0.0496191	-1.46442	GF_ND - GF_HFD	Nexn
Nid2	-2.78782	4.98353	-4.7499	0.000252607	2.526 x 10⁻⁴	0.0203267	0.627132	GF_ND - GF_HFD	Nid2
Nkd2	-2.33469	4.59491	-4.55349	0.000373183	3.732 x 10⁻⁴	0.0247738	0.259007	GF_ND - GF_HFD	Nkd2
Nlrp12	-3.66346	-0.354546	-5.82376	3.24577e-05	3.246 x 10⁻⁵	0.00788658	1.90618	GF_ND - GF_HFD	Nlrp12
Nlrp1c-ps	-5.06472	-1.95512	-5.33735	8.07318e-05	8.073 x 10⁻⁵	0.0116867	0.973164	GF_ND - GF_HFD	Nlrp1c-ps
Nog	-2.11355	4.34225	-4.08568	0.000959315	9.593 x 10⁻⁴	0.0366844	-0.658365	GF_ND - GF_HFD	Nog
Nos1	-1.98781	4.91148	-3.94217	0.00128588	1.286 x 10⁻³	0.0410655	-0.97559	GF_ND - GF_HFD	Nos1
Npr1	-1.90595	4.94019	-5.05207	0.00013975	1.398 x 10⁻⁴	0.0160436	1.16686	GF_ND - GF_HFD	Npr1
Npr3	-2.18018	6.02382	-4.85738	0.000204398	2.044 x 10⁻⁴	0.0180278	0.743004	GF_ND - GF_HFD	Npr3
Nr5a2	-3.71079	-2.08182	-4.52266	0.000396898	3.969 x 10⁻⁴	0.0252642	-0.137666	GF_ND - GF_HFD	Nr5a2
n-R5s159	-4.27844	-4.79124	-5.0432	0.000142178	1.422 x 10⁻⁴	0.0161006	0.304623	GF_ND - GF_HFD	n-R5s159
n-R5s183	-2.83127	-4.11062	-3.88047	0.00145903	1.459 x 10⁻³	0.0439451	-1.29644	GF_ND - GF_HFD	n-R5s183
Nrp2	-2.07329	6.04137	-4.91839	0.000181351	1.814 x 10⁻⁴	0.0172825	0.864258	GF_ND - GF_HFD	Nrp2
Ntn1	-2.84736	5.13645	-4.39639	0.000511323	5.113 x 10⁻⁴	0.0276963	-0.0549785	GF_ND - GF_HFD	Ntn1
Nup62cl	-1.90526	0.859221	-3.8005	0.00171907	1.719 x 10⁻³	0.0462485	-1.05254	GF_ND - GF_HFD	Nup62cl
Nxpe2	-2.61416	-0.469958	-4.66692	0.000297734	2.977 x 10⁻⁴	0.0221852	0.272443	GF_ND - GF_HFD	Nxpe2
Ociad2	-2.10092	6.84596	-5.2945	8.76111e-05	8.761 x 10⁻⁵	0.0124077	1.54758	GF_ND - GF_HFD	Ociad2
Ocstamp	-2.89085	-3.14953	-3.7073	0.00208184	2.082 x 10⁻³	0.0497758	-1.45961	GF_ND - GF_HFD	Ocstamp
Odf3l2	-3.06308	-0.940175	-3.76894	0.00183413	1.834 x 10⁻³	0.0474152	-1.13557	GF_ND - GF_HFD	Odf3l2
Olfml1	-2.77577	4.49035	-6.38374	1.18303e-05	1.183 x 10⁻⁵	0.00550548	3.56512	GF_ND - GF_HFD	Olfml1
Olfr1034	-3.6613	-2.86524	-4.01237	0.00111403	1.114 x 10⁻³	0.0395072	-0.991778	GF_ND - GF_HFD	Olfr1034
Olfr574	-4.34068	-3.25156	-5.05346	0.000139375	1.394 x 10⁻⁴	0.0160436	0.379939	GF_ND - GF_HFD	Olfr574
Olfr575	-3.93003	-4.17834	-4.38879	0.000519203	5.192 x 10⁻⁴	0.0277925	-0.560653	GF_ND - GF_HFD	Olfr575
Osmr	-1.85651	5.82574	-4.38553	0.000522614	5.226 x 10⁻⁴	0.027795	-0.188379	GF_ND - GF_HFD	Osmr
Ostn	-3.65566	-0.0380164	-5.48689	6.0804e-05	6.080 x 10⁻⁵	0.00997991	1.5188	GF_ND - GF_HFD	Ostn
P2rx7	-2.24504	2.48144	-4.17819	0.000794802	7.948 x 10⁻⁴	0.0332182	-0.35477	GF_ND - GF_HFD	P2rx7
Paqr6	-1.9509	3.25937	-4.04328	0.00104592	1.046 x 10⁻³	0.0380089	-0.628301	GF_ND - GF_HFD	Paqr6
Patl2	-4.02938	-3.29362	-5.27655	9.06692e-05	9.067 x 10⁻⁵	0.0125727	0.549363	GF_ND - GF_HFD	Patl2
Pax3	-2.69564	1.13721	-3.73988	0.00194697	1.947 x 10⁻³	0.0484167	-1.16495	GF_ND - GF_HFD	Pax3
Pbx4	1.86756	0.530865	3.76778	0.00183853	1.839 x 10⁻³	0.0474152	-1.10334	GF_ND - GF_HFD	Pbx4
Pcdh12	-2.64663	0.591473	-3.85224	0.00154594	1.546 x 10⁻³	0.0448466	-0.98312	GF_ND - GF_HFD	Pcdh12
Pde5a	-2.09852	6.25312	-5.11486	0.000123745	1.237 x 10⁻⁴	0.0148878	1.22509	GF_ND - GF_HFD	Pde5a
Pdgfc	-2.36534	3.51755	-7.0397	3.8311e-06	3.831 x 10⁻⁶	0.00529998	4.5439	GF_ND - GF_HFD	Pdgfc
Pdgfd	-1.53964	4.15461	-4.42193	0.000485724	4.857 x 10⁻⁴	0.027009	0.0241793	GF_ND - GF_HFD	Pdgfd
Pdgfrl	-2.55013	3.39912	-3.75595	0.00188373	1.884 x 10⁻³	0.0478106	-1.17925	GF_ND - GF_HFD	Pdgfrl
Pdha1	-1.52399	7.6278	-3.99498	0.0011543	1.154 x 10⁻³	0.0397971	-1.02155	GF_ND - GF_HFD	Pdha1
Pdlim5	-1.50916	7.57731	-3.82847	0.00162319	1.623 x 10⁻³	0.0455595	-1.35704	GF_ND - GF_HFD	Pdlim5
Pdzrn3	-1.55644	4.56144	-3.85573	0.00153492	1.535 x 10⁻³	0.0448466	-1.13431	GF_ND - GF_HFD	Pdzrn3
Pebp4	-1.59568	1.09569	-4.15678	0.000830113	8.301 x 10⁻⁴	0.0336	-0.414209	GF_ND - GF_HFD	Pebp4
Pgpep1l	-4.55533	-0.816882	-4.70019	0.000278719	2.787 x 10⁻⁴	0.0214755	0.173145	GF_ND - GF_HFD	Pgpep1l
Phf11b	-2.68204	0.471444	-4.25159	0.000684891	6.849 x 10⁻⁴	0.0308671	-0.296058	GF_ND - GF_HFD	Phf11b
Phldb2	-2.04273	5.26431	-4.43575	0.00047242	4.724 x 10⁻⁴	0.0268201	-0.0409659	GF_ND - GF_HFD	Phldb2
Pik3r6	-2.47895	1.2361	-4.12155	0.000891765	8.918 x 10⁻⁴	0.0350262	-0.48357	GF_ND - GF_HFD	Pik3r6
Pip5k1b	-2.00955	5.83324	-6.57045	8.53135e-06	8.531 x 10⁻⁶	0.00550548	3.86786	GF_ND - GF_HFD	Pip5k1b
Pitx2	-2.31238	5.26536	-4.33288	0.000581119	5.811 x 10⁻⁴	0.0291147	-0.222325	GF_ND - GF_HFD	Pitx2
Pla2g2e	-2.62126	0.653549	-4.57879	0.000354804	3.548 x 10⁻⁴	0.0240917	0.250739	GF_ND - GF_HFD	Pla2g2e
Plbd1	-1.90884	3.94346	-4.37655	0.00053215	5.321 x 10⁻⁴	0.028099	-0.0528896	GF_ND - GF_HFD	Plbd1
Plce1	-1.52664	6.03946	-4.86755	0.000200354	2.004 x 10⁻⁴	0.0177978	0.741184	GF_ND - GF_HFD	Plce1
Pld5	-2.61216	4.7651	-3.95274	0.00125839	1.258 x 10⁻³	0.0406094	-0.908169	GF_ND - GF_HFD	Pld5
Plekhf1	-1.65023	3.98204	-4.29616	0.000625848	6.258 x 10⁻⁴	0.0301185	-0.215984	GF_ND - GF_HFD	Plekhf1
Plin2	-1.81995	5.67928	-5.17634	0.000109902	1.099 x 10⁻⁴	0.0137566	1.35918	GF_ND - GF_HFD	Plin2
Plin4	-2.39102	5.26721	-3.87964	0.00146152	1.462 x 10⁻³	0.0439465	-1.14175	GF_ND - GF_HFD	Plin4
Plk5	1.94044	6.49594	3.7974	0.00173004	1.730 x 10⁻³	0.046354	-1.39298	GF_ND - GF_HFD	Plk5
Plpp3	-1.8146	6.72308	-4.4458	0.000462987	4.630 x 10⁻⁴	0.0266233	-0.0995332	GF_ND - GF_HFD	Plpp3
Plppr2	1.73968	3.65459	3.76294	0.00185688	1.857 x 10⁻³	0.0476146	-1.24193	GF_ND - GF_HFD	Plppr2
Plscr2	-2.6911	3.2689	-4.16664	0.000813661	8.137 x 10⁻⁴	0.0335537	-0.390673	GF_ND - GF_HFD	Plscr2
Plscr4	-1.81054	4.78784	-4.73693	0.000259167	2.592 x 10⁻⁴	0.0206458	0.579231	GF_ND - GF_HFD	Plscr4
Pltp	-2.09621	7.12677	-6.58035	8.38588e-06	8.386 x 10⁻⁶	0.00550548	3.86269	GF_ND - GF_HFD	Pltp
Plvap	-2.39822	6.1604	-4.28006	0.000646554	6.466 x 10⁻⁴	0.0303083	-0.397738	GF_ND - GF_HFD	Plvap
Plxnd1	-2.24278	4.94687	-3.89337	0.00142097	1.421 x 10⁻³	0.043171	-1.05147	GF_ND - GF_HFD	Plxnd1
Pmel	-2.66332	9.14163	-6.97793	4.24965e-06	4.250 x 10⁻⁶	0.00529998	4.53015	GF_ND - GF_HFD	Pmel
Pon1	-2.74955	6.94393	-6.47648	1.00512e-05	1.005 x 10⁻⁵	0.00550548	3.69092	GF_ND - GF_HFD	Pon1
Pon3	-2.33888	4.97404	-3.75883	0.00187262	1.873 x 10⁻³	0.047699	-1.34064	GF_ND - GF_HFD	Pon3
Ppic	-2.0318	4.17149	-4.31025	0.000608291	6.083 x 10⁻⁴	0.0297355	-0.192947	GF_ND - GF_HFD	Ppic
Ppp1r3a	-3.07767	4.70808	-3.72142	0.00202225	2.022 x 10⁻³	0.0494761	-1.32404	GF_ND - GF_HFD	Ppp1r3a
Ppp1r3b	-2.24227	2.73534	-4.59359	0.000344486	3.445 x 10⁻⁴	0.0237942	0.404296	GF_ND - GF_HFD	Ppp1r3b
Prdm16	-1.79402	4.85516	-5.47241	6.2488e-05	6.249 x 10⁻⁵	0.010123	1.95495	GF_ND - GF_HFD	Prdm16
Prdm16os	-2.61759	3.93657	-5.89851	2.82963e-05	2.830 x 10⁻⁵	0.00770653	2.73058	GF_ND - GF_HFD	Prdm16os
Prf1	-3.96732	-3.63521	-4.08501	0.000960628	9.606 x 10⁻⁴	0.0366844	-0.963637	GF_ND - GF_HFD	Prf1
Prkcq	-1.74156	6.33706	-4.12802	0.000880104	8.801 x 10⁻⁴	0.0347996	-0.72733	GF_ND - GF_HFD	Prkcq
Prr5l	-1.79901	3.53937	-4.70798	0.000274451	2.745 x 10⁻⁴	0.0213229	0.596619	GF_ND - GF_HFD	Prr5l
Prxl2a	-1.52893	7.86635	-5.87646	2.94626e-05	2.946 x 10⁻⁵	0.00785161	2.61203	GF_ND - GF_HFD	Prxl2a
Ptgds	-2.14506	12.1215	-6.40602	1.13749e-05	1.137 x 10⁻⁵	0.00550548	3.58045	GF_ND - GF_HFD	Ptgds
Ptges	-2.2687	5.59217	-6.87837	5.02798e-06	5.028 x 10⁻⁶	0.00529998	4.38692	GF_ND - GF_HFD	Ptges
Ptgis	-1.94464	4.983	-4.45832	0.000451498	4.515 x 10⁻⁴	0.0265425	0.0277671	GF_ND - GF_HFD	Ptgis
Ptgs1	-1.86003	3.8305	-4.53115	0.000390215	3.902 x 10⁻⁴	0.0252642	0.247709	GF_ND - GF_HFD	Ptgs1
Ptgs2	-2.18644	1.84791	-4.07533	0.000979761	9.798 x 10⁻⁴	0.0371287	-0.546776	GF_ND - GF_HFD	Ptgs2
Ptgs2os	-4.10729	-2.23423	-4.15261	0.000837189	8.372 x 10⁻⁴	0.0337294	-0.775748	GF_ND - GF_HFD	Ptgs2os
Pth1r	-1.57487	3.27277	-3.96177	0.00123535	1.235 x 10⁻³	0.0402415	-0.801444	GF_ND - GF_HFD	Pth1r
Ptprb	-2.63709	5.91403	-4.43105	0.000476899	4.769 x 10⁻⁴	0.0269236	-0.0569733	GF_ND - GF_HFD	Ptprb
Ptprq	-3.46255	0.00106229	-4.44715	0.00046173	4.617 x 10⁻⁴	0.026613	-0.038092	GF_ND - GF_HFD	Ptprq
Rab20	-1.58017	2.64947	-4.43587	0.000472304	4.723 x 10⁻⁴	0.0268201	0.1146	GF_ND - GF_HFD	Rab20
Rab27a	-2.22734	6.94061	-6.40169	1.14619e-05	1.146 x 10⁻⁵	0.00550548	3.55765	GF_ND - GF_HFD	Rab27a
Rab31	-1.55467	4.75613	-3.77437	0.00181382	1.814 x 10⁻³	0.0473799	-1.29965	GF_ND - GF_HFD	Rab31
Rab37	-2.04915	3.78042	-4.33569	0.000577834	5.778 x 10⁻⁴	0.0291147	-0.109492	GF_ND - GF_HFD	Rab37
Rab38	-2.34013	4.84229	-4.33388	0.000579948	5.799 x 10⁻⁴	0.0291147	-0.180018	GF_ND - GF_HFD	Rab38
Rapgef3	-1.9251	5.53205	-4.97722	0.00016166	1.617 x 10⁻⁴	0.016977	0.986755	GF_ND - GF_HFD	Rapgef3
Rapgef4	-1.50182	6.28559	-4.61409	0.000330708	3.307 x 10⁻⁴	0.0233437	0.239267	GF_ND - GF_HFD	Rapgef4
Rapsn	-1.76811	4.26517	-3.79544	0.00173703	1.737 x 10⁻³	0.0463906	-1.21803	GF_ND - GF_HFD	Rapsn
Rarres2	-2.11792	4.87427	-4.33973	0.000573149	5.731 x 10⁻⁴	0.0291147	-0.189206	GF_ND - GF_HFD	Rarres2
Rasgrp3	-2.93555	5.93365	-6.59414	8.18752e-06	8.188 x 10⁻⁶	0.00550548	3.91693	GF_ND - GF_HFD	Rasgrp3
Rassf2	-2.07149	4.74074	-4.66633	0.000298082	2.981 x 10⁻⁴	0.0221852	0.459018	GF_ND - GF_HFD	Rassf2
Rbp1	-1.7775	8.86053	-4.17425	0.000801174	8.012 x 10⁻⁴	0.0332601	-0.65699	GF_ND - GF_HFD	Rbp1
Rcsd1	-2.44664	4.19062	-3.73231	0.00197749	1.977 x 10⁻³	0.0486212	-1.29554	GF_ND - GF_HFD	Rcsd1
Rdh10	-2.33242	8.89972	-6.31802	1.32883e-05	1.329 x 10⁻⁵	0.00554631	3.40415	GF_ND - GF_HFD	Rdh10
Rdh5	-2.14205	8.56508	-4.92201	0.00018007	1.801 x 10⁻⁴	0.0172825	0.818475	GF_ND - GF_HFD	Rdh5
Reep2	2.44312	4.07936	4.17916	0.000793238	7.932 x 10⁻⁴	0.0332182	-0.455674	GF_ND - GF_HFD	Reep2
Rell1	-1.84887	4.8617	-4.0867	0.000957328	9.573 x 10⁻⁴	0.0366844	-0.683404	GF_ND - GF_HFD	Rell1
Renbp	-1.68403	5.17813	-4.62775	0.000321837	3.218 x 10⁻⁴	0.02312	0.329244	GF_ND - GF_HFD	Renbp
Retnlg	-3.30024	-3.88705	-3.86326	0.00151143	1.511 x 10⁻³	0.0445943	-1.31825	GF_ND - GF_HFD	Retnlg
Rgr	-2.39203	11.2688	-6.40203	1.1455e-05	1.145 x 10⁻⁵	0.00550548	3.56656	GF_ND - GF_HFD	Rgr
Rgs18	-3.69914	-1.12076	-4.33453	0.000579189	5.792 x 10⁻⁴	0.0291147	-0.348538	GF_ND - GF_HFD	Rgs18
Rgs5	-2.02946	8.35466	-3.97079	0.0012128	1.213 x 10⁻³	0.0400921	-1.06923	GF_ND - GF_HFD	Rgs5
Rhoj	-1.68877	5.72	-5.24866	9.56443e-05	9.564 x 10⁻⁵	0.0127178	1.48831	GF_ND - GF_HFD	Rhoj
Ripply1	-5.52475	-2.0454	-5.48752	6.07319e-05	6.073 x 10⁻⁵	0.00997991	1.07358	GF_ND - GF_HFD	Ripply1
Rlbp1	-1.53124	9.84013	-4.64594	0.000310402	3.104 x 10⁻⁴	0.0226265	0.289803	GF_ND - GF_HFD	Rlbp1
Rnase1	-4.11455	-2.19662	-4.44715	0.000461733	4.617 x 10⁻⁴	0.026613	-0.336799	GF_ND - GF_HFD	Rnase1
Rnase4	-2.10718	5.8957	-4.26811	0.000662377	6.624 x 10⁻⁴	0.0305631	-0.405166	GF_ND - GF_HFD	Rnase4
Rnf113a1	1.63592	2.59138	4.02244	0.00109135	1.091 x 10⁻³	0.0389743	-0.675377	GF_ND - GF_HFD	Rnf113a1
Rpe65	-2.30051	9.70853	-5.90253	2.8089e-05	2.809 x 10⁻⁵	0.00770653	2.66811	GF_ND - GF_HFD	Rpe65
Rragd	-1.89902	7.0749	-6.33546	1.2884e-05	1.288 x 10⁻⁵	0.00550548	3.43856	GF_ND - GF_HFD	Rragd
Rrh	-1.86766	6.07863	-6.2009	1.63704e-05	1.637 x 10⁻⁵	0.00605557	3.2195	GF_ND - GF_HFD	Rrh
Rsad2	-2.77615	2.43762	-4.01227	0.00111425	1.114 x 10⁻³	0.0395072	-0.661331	GF_ND - GF_HFD	Rsad2
Rspo3	-3.05685	1.05776	-4.38305	0.000525239	5.252 x 10⁻⁴	0.0278748	-0.0443966	GF_ND - GF_HFD	Rspo3
Rtl3	-2.44952	1.73013	-4.87952	0.000195704	1.957 x 10⁻⁴	0.0177748	0.880098	GF_ND - GF_HFD	Rtl3
S100b	-2.26013	7.17295	-4.846	0.000209018	2.090 x 10⁻⁴	0.018305	0.683503	GF_ND - GF_HFD	S100b
Sash3	-2.6655	0.801717	-4.2066	0.00075027	7.503 x 10⁻⁴	0.0321152	-0.365171	GF_ND - GF_HFD	Sash3
Sbk2	-2.03529	1.9176	-4.03299	0.00106811	1.068 x 10⁻³	0.0383652	-0.619613	GF_ND - GF_HFD	Sbk2
Scara5	-2.14425	4.99179	-3.80432	0.00170563	1.706 x 10⁻³	0.0462485	-1.24983	GF_ND - GF_HFD	Scara5
Scrg1	-2.69764	2.16722	-4.42725	0.000480553	4.806 x 10⁻⁴	0.0270069	0.0839008	GF_ND - GF_HFD	Scrg1
Sele	-4.62075	-2.05452	-3.84738	0.00156143	1.561 x 10⁻³	0.0449246	-1.24466	GF_ND - GF_HFD	Sele
Selenop	-2.71143	8.11682	-4.91168	0.000183749	1.837 x 10⁻⁴	0.0172825	0.802883	GF_ND - GF_HFD	Selenop
Sell	-2.96672	0.958877	-6.60879	7.98213e-06	7.982 x 10⁻⁶	0.00550548	3.33294	GF_ND - GF_HFD	Sell
Selp	-3.92806	-1.84759	-3.89461	0.00141738	1.417 x 10⁻³	0.0431597	-1.12977	GF_ND - GF_HFD	Selp
Sema3b	-1.891	6.31492	-4.55805	0.000369795	3.698 x 10⁻⁴	0.0246371	0.133982	GF_ND - GF_HFD	Sema3b
Sema3c	-2.28148	7.04385	-6.94666	4.47951e-06	4.480 x 10⁻⁶	0.00529998	4.48229	GF_ND - GF_HFD	Sema3c
Sema6d	-1.75059	4.51767	-3.77221	0.00182186	1.822 x 10⁻³	0.0473799	-1.26951	GF_ND - GF_HFD	Sema6d
Serpina3f	-4.09411	-2.42486	-4.91629	0.0001821	1.821 x 10⁻⁴	0.0172825	0.298022	GF_ND - GF_HFD	Serpina3f
Serpina3g	-2.5473	0.659865	-4.6677	0.00029727	2.973 x 10⁻⁴	0.0221852	0.443359	GF_ND - GF_HFD	Serpina3g
Serpinb6a	-1.70528	6.90645	-4.16556	0.000815453	8.155 x 10⁻⁴	0.0335717	-0.669004	GF_ND - GF_HFD	Serpinb6a
Serpinb9	-1.94115	4.53975	-4.98049	0.000160633	1.606 x 10⁻⁴	0.016977	1.06501	GF_ND - GF_HFD	Serpinb9
Serpine2	-2.81121	7.36238	-5.01899	0.00014903	1.490 x 10⁻⁴	0.0164158	1.02363	GF_ND - GF_HFD	Serpine2
Serpine3	-2.5305	2.83086	-3.73252	0.00197667	1.977 x 10⁻³	0.0486212	-1.23362	GF_ND - GF_HFD	Serpine3
Sfrp5	-2.17162	3.73847	-5.71092	3.99852e-05	3.999 x 10⁻⁵	0.00869293	2.41257	GF_ND - GF_HFD	Sfrp5
Sgk3	-2.0214	6.38058	-4.16874	0.000810191	8.102 x 10⁻⁴	0.0334663	-0.636583	GF_ND - GF_HFD	Sgk3
Sh2d1b1	-3.86599	-1.95259	-4.25492	0.000680292	6.803 x 10⁻⁴	0.0308671	-0.625879	GF_ND - GF_HFD	Sh2d1b1
Shisa2	-1.59409	5.37495	-4.24426	0.000695136	6.951 x 10⁻⁴	0.0309407	-0.416544	GF_ND - GF_HFD	Shisa2
Siglecf	-1.74109	1.33811	-4.24723	0.000690967	6.910 x 10⁻⁴	0.0309114	-0.249534	GF_ND - GF_HFD	Siglecf
Sirpb1a	-4.60739	-3.36051	-5.65083	4.47134e-05	4.471 x 10⁻⁵	0.00902203	1.04882	GF_ND - GF_HFD	Sirpb1a
Sla	-2.57817	1.53148	-4.62386	0.000324336	3.243 x 10⁻⁴	0.0232322	0.407054	GF_ND - GF_HFD	Sla
Slamf9	-2.32106	1.13632	-4.2349	0.000708439	7.084 x 10⁻⁴	0.031076	-0.288264	GF_ND - GF_HFD	Slamf9
Slc11a1	-2.0656	3.65837	-4.45331	0.00045606	4.561 x 10⁻⁴	0.0265425	0.128024	GF_ND - GF_HFD	Slc11a1
Slc12a7	-1.89952	4.92764	-5.57016	5.19915e-05	5.199 x 10⁻⁵	0.00954487	2.13631	GF_ND - GF_HFD	Slc12a7
Slc13a3	-2.08772	4.53645	-5.26831	9.21106e-05	9.211 x 10⁻⁵	0.0125727	1.59878	GF_ND - GF_HFD	Slc13a3
Slc16a10	-1.85087	2.9115	-4.72351	0.00026614	2.661 x 10⁻⁴	0.0210735	0.642537	GF_ND - GF_HFD	Slc16a10
Slc16a2	-1.55794	5.44084	-4.5172	0.000401258	4.013 x 10⁻⁴	0.0252642	0.0924713	GF_ND - GF_HFD	Slc16a2
Slc16a8	-1.83185	7.75272	-4.18807	0.000779018	7.790 x 10⁻⁴	0.0329575	-0.633964	GF_ND - GF_HFD	Slc16a8
Slc16a9	-2.99528	5.44431	-5.26708	9.23271e-05	9.233 x 10⁻⁵	0.0125727	1.57981	GF_ND - GF_HFD	Slc16a9
Slc22a8	-1.72195	5.51476	-4.33256	0.000581495	5.815 x 10⁻⁴	0.0291147	-0.278182	GF_ND - GF_HFD	Slc22a8
Slc24a5	-3.30289	5.25138	-4.56298	0.000366176	3.662 x 10⁻⁴	0.0245943	0.288089	GF_ND - GF_HFD	Slc24a5
Slc25a30	-1.72106	4.12775	-5.15143	0.000115307	1.153 x 10⁻⁴	0.0140776	1.40189	GF_ND - GF_HFD	Slc25a30
Slc25a34	-2.37974	3.37017	-3.86452	0.00150752	1.508 x 10⁻³	0.0445823	-0.964866	GF_ND - GF_HFD	Slc25a34
Slc26a7	-2.83171	6.51438	-6.23228	1.54776e-05	1.548 x 10⁻⁵	0.0059015	3.28315	GF_ND - GF_HFD	Slc26a7
Slc2a10	-1.98043	2.31081	-3.71383	0.00205407	2.054 x 10⁻³	0.0496191	-1.2169	GF_ND - GF_HFD	Slc2a10
Slc2a12	-2.32047	4.51025	-4.75276	0.000251184	2.512 x 10⁻⁴	0.020278	0.638996	GF_ND - GF_HFD	Slc2a12
Slc35g2	1.73018	3.06972	3.74965	0.00190827	1.908 x 10⁻³	0.0480636	-1.20809	GF_ND - GF_HFD	Slc35g2
Slc37a2	-1.9381	3.9789	-5.33493	8.11052e-05	8.111 x 10⁻⁵	0.0116867	1.74432	GF_ND - GF_HFD	Slc37a2
Slc38a11	-4.80823	0.647297	-4.02964	0.00107544	1.075 x 10⁻³	0.0385469	-0.719402	GF_ND - GF_HFD	Slc38a11
Slc39a12	-2.56545	5.36285	-3.98021	0.00118965	1.190 x 10⁻³	0.0400252	-0.919852	GF_ND - GF_HFD	Slc39a12
Slc45a2	-2.7355	5.25254	-4.9644	0.000165755	1.658 x 10⁻⁴	0.017046	1.02773	GF_ND - GF_HFD	Slc45a2
Slc4a1	-4.34335	-3.63317	-4.15581	0.000831757	8.318 x 10⁻⁴	0.0336	-0.822358	GF_ND - GF_HFD	Slc4a1
Slc4a5	-2.18767	8.02024	-6.285	1.40904e-05	1.409 x 10⁻⁵	0.0055656	3.3448	GF_ND - GF_HFD	Slc4a5
Slc6a13	-1.94057	6.87456	-5.42029	6.89613e-05	6.896 x 10⁻⁵	0.0106352	1.77772	GF_ND - GF_HFD	Slc6a13
Slc6a20a	-2.115	6.31083	-5.36892	7.60243e-05	7.602 x 10⁻⁵	0.0113505	1.69473	GF_ND - GF_HFD	Slc6a20a
Slc7a10	-2.50999	4.47995	-5.82529	3.23663e-05	3.237 x 10⁻⁵	0.00788658	2.60889	GF_ND - GF_HFD	Slc7a10
Slco1a4	-2.21722	6.37489	-7.90289	9.48442e-07	9.484 x 10⁻⁷	0.00529998	6.0015	GF_ND - GF_HFD	Slco1a4
Slco1b2	-2.82119	-1.45865	-3.88434	0.0014475	1.447 x 10⁻³	0.0437497	-1.04005	GF_ND - GF_HFD	Slco1b2
Slco1c1	-1.80513	5.51006	-5.02863	0.000146262	1.463 x 10⁻⁴	0.0162555	1.10139	GF_ND - GF_HFD	Slco1c1
Smoc1	-1.75456	6.22269	-3.84479	0.00156975	1.570 x 10⁻³	0.0449246	-1.28358	GF_ND - GF_HFD	Smoc1
Smpdl3a	-2.31092	6.54032	-5.2099	0.00010303	1.030 x 10⁻⁴	0.0131624	1.40005	GF_ND - GF_HFD	Smpdl3a
Soat1	-1.53232	5.72703	-6.04853	2.15345e-05	2.153 x 10⁻⁵	0.00721231	2.95855	GF_ND - GF_HFD	Soat1
Sostdc1	-2.19323	5.00133	-6.28273	1.41475e-05	1.415 x 10⁻⁵	0.0055656	3.39563	GF_ND - GF_HFD	Sostdc1
Sox10	-1.96617	5.36955	-5.16944	0.000111372	1.114 x 10⁻⁴	0.0138705	1.37502	GF_ND - GF_HFD	Sox10
Sox6	-1.67652	4.43964	-4.21449	0.00073836	7.384 x 10⁻⁴	0.0317149	-0.405067	GF_ND - GF_HFD	Sox6
Spp1	-2.32791	6.75501	-5.47238	6.24924e-05	6.249 x 10⁻⁵	0.010123	1.89231	GF_ND - GF_HFD	Spp1
Srgn	-2.30687	4.3683	-3.99197	0.0011614	1.161 x 10⁻³	0.0398122	-0.798295	GF_ND - GF_HFD	Srgn
Srms	-2.98046	0.163096	-4.36219	0.000547779	5.478 x 10⁻⁴	0.0284616	-0.151723	GF_ND - GF_HFD	Srms
Ssmem1	3.8418	-3.55628	4.10866	0.000915462	9.155 x 10⁻⁴	0.0355067	-0.874314	GF_ND - GF_HFD	Ssmem1
Sspn	-2.22173	5.43344	-3.83981	0.00158587	1.586 x 10⁻³	0.0451255	-1.21816	GF_ND - GF_HFD	Sspn
St3gal6	-2.67415	5.93581	-7.31568	2.42586e-06	2.426 x 10⁻⁶	0.00529998	5.09244	GF_ND - GF_HFD	St3gal6
St6gal1	-2.26406	5.26748	-7.25513	2.67934e-06	2.679 x 10⁻⁶	0.00529998	4.99331	GF_ND - GF_HFD	St6gal1
Stard13	-2.04747	5.12081	-5.35064	7.87152e-05	7.872 x 10⁻⁵	0.0115437	1.72504	GF_ND - GF_HFD	Stard13
Stard8	-2.29743	4.58524	-5.2146	0.000102104	1.021 x 10⁻⁴	0.0131624	1.50865	GF_ND - GF_HFD	Stard8
Stox1	-1.57025	2.19504	-3.87534	0.00147446	1.474 x 10⁻³	0.0441875	-0.918874	GF_ND - GF_HFD	Stox1
Stpg4	-4.08858	-1.62141	-3.99943	0.00114385	1.144 x 10⁻³	0.0397971	-0.904634	GF_ND - GF_HFD	Stpg4
Stra6	-2.459	7.23746	-6.40594	1.13764e-05	1.138 x 10⁻⁵	0.00550548	3.56204	GF_ND - GF_HFD	Stra6
Sult1a1	-1.59821	4.7411	-3.93237	0.00131194	1.312 x 10⁻³	0.0414734	-1.01637	GF_ND - GF_HFD	Sult1a1
Sult1c1	-3.11094	5.58197	-5.212	0.000102616	1.026 x 10⁻⁴	0.0131624	1.46749	GF_ND - GF_HFD	Sult1c1
Svep1	-2.36503	4.2357	-4.17889	0.000793659	7.937 x 10⁻⁴	0.0332182	-0.453165	GF_ND - GF_HFD	Svep1
Swap70	-1.63275	4.35733	-4.01649	0.00110469	1.105 x 10⁻³	0.0392806	-0.782156	GF_ND - GF_HFD	Swap70
Synpo	-1.70614	6.07153	-3.76365	0.00185419	1.854 x 10⁻³	0.0476146	-1.44493	GF_ND - GF_HFD	Synpo
Syt17	-1.75114	2.32514	-4.63092	0.000319816	3.198 x 10⁻⁴	0.0230416	0.468051	GF_ND - GF_HFD	Syt17
Sytl2	-2.3548	5.47088	-5.91877	2.7267e-05	2.727 x 10⁻⁵	0.00760336	2.75903	GF_ND - GF_HFD	Sytl2
Tbc1d1	-2.35912	7.14568	-7.10099	3.45836e-06	3.458 x 10⁻⁶	0.00529998	4.73636	GF_ND - GF_HFD	Tbc1d1
Tbx4	-2.85727	-0.0778264	-4.35717	0.000553349	5.533 x 10⁻⁴	0.0286309	-0.191429	GF_ND - GF_HFD	Tbx4
Tbxas1	-2.53315	0.991282	-3.77384	0.0018158	1.816 x 10⁻³	0.0473799	-1.10511	GF_ND - GF_HFD	Tbxas1
Tc2n	-3.10944	4.3079	-5.50236	5.90565e-05	5.906 x 10⁻⁵	0.00997991	2.04447	GF_ND - GF_HFD	Tc2n
Tcfl5	-2.7054	0.402745	-7.29481	2.51024e-06	2.510 x 10⁻⁶	0.00529998	4.02488	GF_ND - GF_HFD	Tcfl5
Tek	-2.20189	4.78118	-4.0391	0.00105486	1.055 x 10⁻³	0.038112	-0.756303	GF_ND - GF_HFD	Tek
Tes	-2.33855	5.68614	-6.25059	1.49805e-05	1.498 x 10⁻⁵	0.00580118	3.32586	GF_ND - GF_HFD	Tes
Tff2	5.39515	-3.31474	3.8657	0.00150387	1.504 x 10⁻³	0.0445823	-1.15683	GF_ND - GF_HFD	Tff2
Tgfbr2	-2.35685	6.0006	-4.90114	0.00018758	1.876 x 10⁻⁴	0.0172825	0.836499	GF_ND - GF_HFD	Tgfbr2
Tgfbr3	-1.88242	6.50274	-4.33924	0.000573715	5.737 x 10⁻⁴	0.0291147	-0.307934	GF_ND - GF_HFD	Tgfbr3
Tgtp1	-2.89754	1.49021	-3.74708	0.00191839	1.918 x 10⁻³	0.0480699	-1.1398	GF_ND - GF_HFD	Tgtp1
Thbd	-2.48099	5.44894	-5.59536	4.95943e-05	4.959 x 10⁻⁵	0.00938278	2.17649	GF_ND - GF_HFD	Thbd
Thbs1	-2.51233	7.80237	-6.0513	2.14267e-05	2.143 x 10⁻⁵	0.00721231	2.93201	GF_ND - GF_HFD	Thbs1
Themis2	-2.58732	0.865152	-4.63135	0.00031954	3.195 x 10⁻⁴	0.0230416	0.347733	GF_ND - GF_HFD	Themis2
Tie1	-2.21223	5.3278	-3.85234	0.00154564	1.546 x 10⁻³	0.0448466	-1.17863	GF_ND - GF_HFD	Tie1
Tlr13	-3.41805	1.64248	-4.51104	0.000406232	4.062 x 10⁻⁴	0.0254221	0.204143	GF_ND - GF_HFD	Tlr13
Tm4sf1	-1.97024	5.4039	-3.70617	0.00208668	2.087 x 10⁻³	0.0497758	-1.48735	GF_ND - GF_HFD	Tm4sf1
Tmem204	-2.25155	4.53867	-4.04592	0.0010403	1.040 x 10⁻³	0.0380089	-0.716845	GF_ND - GF_HFD	Tmem204
Tmem232	-4.45529	0.417175	-4.53501	0.00038722	3.872 x 10⁻⁴	0.0252549	0.0767265	GF_ND - GF_HFD	Tmem232
Tmem262	2.5194	-2.78935	3.75587	0.00188405	1.884 x 10⁻³	0.0478106	-1.31538	GF_ND - GF_HFD	Tmem262
Tmem273	-3.02465	-0.880162	-4.16324	0.000819289	8.193 x 10⁻⁴	0.0335728	-0.603179	GF_ND - GF_HFD	Tmem273
Tmem47	-1.63264	6.65535	-5.53382	5.56617e-05	5.566 x 10⁻⁵	0.00978383	1.99543	GF_ND - GF_HFD	Tmem47
Tmem56	-2.48655	7.81668	-5.931	2.66643e-05	2.666 x 10⁻⁵	0.00760336	2.71509	GF_ND - GF_HFD	Tmem56
Tmem72	-2.61516	5.58647	-6.21237	1.60379e-05	1.604 x 10⁻⁵	0.00602249	3.26334	GF_ND - GF_HFD	Tmem72
Tmem88	-1.87685	2.6608	-4.13829	0.000861909	8.619 x 10⁻⁴	0.0343433	-0.441405	GF_ND - GF_HFD	Tmem88
Tmem98	-2.26832	7.74582	-5.7052	4.04118e-05	4.041 x 10⁻⁵	0.00870928	2.30172	GF_ND - GF_HFD	Tmem98
Tmod1	-2.56692	4.92785	-3.8984	0.0014064	1.406 x 10⁻³	0.0430857	-1.02695	GF_ND - GF_HFD	Tmod1
Tmtc1	-1.9324	5.51912	-3.82351	0.00163979	1.640 x 10⁻³	0.0456875	-1.2519	GF_ND - GF_HFD	Tmtc1
Tnfaip2	-2.22634	4.8535	-4.22714	0.000719674	7.197 x 10⁻⁴	0.0311281	-0.393263	GF_ND - GF_HFD	Tnfaip2
Tnfrsf11b	-2.88379	2.98585	-4.40467	0.000502873	5.029 x 10⁻⁴	0.0275216	0.0599858	GF_ND - GF_HFD	Tnfrsf11b
Tnfrsf13b	-4.54021	-0.646672	-4.32306	0.000592756	5.928 x 10⁻⁴	0.0293817	-0.375371	GF_ND - GF_HFD	Tnfrsf13b
Tnfrsf19	-1.86009	4.52495	-5.67705	4.25828e-05	4.258 x 10⁻⁵	0.00893795	2.34343	GF_ND - GF_HFD	Tnfrsf19
Tnfrsf1b	-2.50912	3.37308	-4.94589	0.000171855	1.719 x 10⁻⁴	0.0171645	1.04469	GF_ND - GF_HFD	Tnfrsf1b
Tnfsf10	-2.58021	4.04194	-3.80216	0.00171323	1.713 x 10⁻³	0.0462485	-1.15334	GF_ND - GF_HFD	Tnfsf10
Tnfsf14	-3.62	-4.41601	-4.05896	0.00101301	1.013 x 10⁻³	0.0375113	-1.0344	GF_ND - GF_HFD	Tnfsf14
Tns1	-1.93468	7.44206	-4.45717	0.000452541	4.525 x 10⁻⁴	0.0265425	-0.093441	GF_ND - GF_HFD	Tns1
Tpd52l1	-1.92339	3.8216	-3.97578	0.00120048	1.200 x 10⁻³	0.0400252	-0.81026	GF_ND - GF_HFD	Tpd52l1
Trav4-4-dv10	-3.26148	-4.2596	-3.91072	0.00137137	1.371 x 10⁻³	0.0423789	-1.2539	GF_ND - GF_HFD	Trav4-4-dv10
Trbc1	-4.40986	-3.47428	-5.10073	0.000127174	1.272 x 10⁻⁴	0.0151318	0.414804	GF_ND - GF_HFD	Trbc1
Trem2	-2.34168	3.23667	-3.71139	0.00206438	2.064 x 10⁻³	0.0496734	-1.2498	GF_ND - GF_HFD	Trem2
Trf	-2.28357	11.2346	-6.18022	1.69878e-05	1.699 x 10⁻⁵	0.00619154	3.1789	GF_ND - GF_HFD	Trf
Trim21	-1.666	3.48709	-3.70511	0.0020912	2.091 x 10⁻³	0.049787	-1.30979	GF_ND - GF_HFD	Trim21
Trim30d	-1.92218	2.56108	-4.52028	0.000398794	3.988 x 10⁻⁴	0.0252642	0.271563	GF_ND - GF_HFD	Trim30d
Trim63	-3.13544	3.97397	-4.20889	0.000746799	7.468 x 10⁻⁴	0.0320219	-0.345334	GF_ND - GF_HFD	Trim63
Tshr	-2.38212	5.5327	-6.62375	7.77798e-06	7.778 x 10⁻⁶	0.00550548	3.96539	GF_ND - GF_HFD	Tshr
Tspan10	-2.10965	6.54413	-6.60743	8.00104e-06	8.001 x 10⁻⁶	0.00550548	3.91677	GF_ND - GF_HFD	Tspan10
Tspan32os	-3.74539	-3.27518	-4.00146	0.0011391	1.139 x 10⁻³	0.0397628	-1.07266	GF_ND - GF_HFD	Tspan32os
Tspan6	-1.56895	5.12248	-4.22377	0.000724602	7.246 x 10⁻⁴	0.0312323	-0.460587	GF_ND - GF_HFD	Tspan6
Ttr	-2.0068	11.456	-5.48749	6.07354e-05	6.074 x 10⁻⁵	0.00997991	1.92492	GF_ND - GF_HFD	Ttr
Txlnb	-3.25612	5.62991	-4.39266	0.000515171	5.152 x 10⁻⁴	0.0276963	-0.084203	GF_ND - GF_HFD	Txlnb
Tyr	-3.06701	7.17762	-6.87143	5.08757e-06	5.088 x 10⁻⁶	0.00529998	4.36357	GF_ND - GF_HFD	Tyr
Tyrobp	-2.06482	4.19093	-4.18366	0.000786012	7.860 x 10⁻⁴	0.0331302	-0.412232	GF_ND - GF_HFD	Tyrobp
Tyrp1	-3.03379	9.30393	-6.36082	1.23189e-05	1.232 x 10⁻⁵	0.00550548	3.48029	GF_ND - GF_HFD	Tyrp1
Uap1l1	-1.71164	5.36121	-5.92728	2.68463e-05	2.685 x 10⁻⁵	0.00760336	2.75662	GF_ND - GF_HFD	Uap1l1
Ugp2	-1.60586	7.51368	-3.82193	0.0016451	1.645 x 10⁻³	0.0456875	-1.36859	GF_ND - GF_HFD	Ugp2
Upk3b	-1.70085	4.09236	-3.78685	0.00176792	1.768 x 10⁻³	0.0467476	-1.24671	GF_ND - GF_HFD	Upk3b
Vat1l	-1.66508	7.08213	-4.19324	0.000770887	7.709 x 10⁻⁴	0.0327152	-0.614653	GF_ND - GF_HFD	Vat1l
Vav1	-2.51599	1.27705	-3.88039	0.00145928	1.459 x 10⁻³	0.0439451	-0.908937	GF_ND - GF_HFD	Vav1
Vcam1	-1.93976	4.75281	-4.28813	0.000636095	6.361 x 10⁻⁴	0.0301434	-0.263034	GF_ND - GF_HFD	Vcam1
Vegfc	-1.74974	2.81433	-4.73894	0.00025814	2.581 x 10⁻⁴	0.0206379	0.669555	GF_ND - GF_HFD	Vegfc
Veph1	-2.48761	3.63972	-5.03473	0.000144538	1.445 x 10⁻⁴	0.0161362	1.20618	GF_ND - GF_HFD	Veph1
Vwf	-2.55906	5.25093	-4.26731	0.000663451	6.635 x 10⁻⁴	0.0305631	-0.345178	GF_ND - GF_HFD	Vwf
Wdr72	-3.09189	1.31945	-5.83605	3.17319e-05	3.173 x 10⁻⁵	0.00788658	2.27277	GF_ND - GF_HFD	Wdr72
Wdr86	-1.86842	2.83809	-5.24701	9.59465e-05	9.595 x 10⁻⁵	0.0127178	1.58164	GF_ND - GF_HFD	Wdr86
Wdr91	-1.65782	5.23684	-5.9883	2.40208e-05	2.402 x 10⁻⁵	0.00760336	2.87135	GF_ND - GF_HFD	Wdr91
Wfdc1	-1.76599	4.46988	-4.71705	0.000269563	2.696 x 10⁻⁴	0.0212289	0.56848	GF_ND - GF_HFD	Wfdc1
Wfdc17	-2.37046	2.47851	-4.74026	0.000257463	2.575 x 10⁻⁴	0.0206379	0.649331	GF_ND - GF_HFD	Wfdc17
Wfikkn2	-2.47252	5.8029	-7.27362	2.59912e-06	2.599 x 10⁻⁶	0.00529998	5.02584	GF_ND - GF_HFD	Wfikkn2
Wipf3	-2.51048	4.55711	-7.0791	3.58689e-06	3.587 x 10⁻⁶	0.00529998	4.69368	GF_ND - GF_HFD	Wipf3
Xirp2	-2.95427	6.91782	-4.55905	0.00036906	3.691 x 10⁻⁴	0.0246371	0.144281	GF_ND - GF_HFD	Xirp2
Xlr	-4.28425	-0.647231	-6.45655	1.04085e-05	1.041 x 10⁻⁵	0.00550548	2.50393	GF_ND - GF_HFD	Xlr
Zfp366	-2.44735	2.58286	-3.77744	0.00180242	1.802 x 10⁻³	0.0472712	-1.09791	GF_ND - GF_HFD	Zfp366
Zfp988	3.87117	-2.18037	5.07894	0.000132656	1.327 x 10⁻⁴	0.0156559	0.712227	GF_ND - GF_HFD	Zfp988
